# Supplementary material for: (1S,3R,8R,11S)-11-Bromo-10-bromo­methyl-2,2-di­chloro-3,7,7-tri­methyl­tricyclo­[6.4.0.01,3]dodec-9-ene
Source: Acta Crystallogr Sect E Struct Rep Online. 2013 Jul 20;69(Pt 8):o1283. doi: 10.1107/S1600536813019697 (PMC3793778; doi:10.1107/S1600536813019697)
Supplement: Supplementary file 1 [file e-69-o1283-sup1.cif]

##############################################################################
#                                                                            #
# This CIF contains the data in a paper accepted for publication in          #
# Acta Crystallographica Section E. It conforms to the requirements of       #
# Notes for Authors for Acta Crystallographica Section E, and has been       #
# peer reviewed under the auspices of the IUCr Commission on Journals.       #
#                                                                            #
# Full details of the Crystallographic Information File format               #
# are given in the paper "The Crystallographic Information File (CIF):       #
# a New Standard Archive File for Crystallography" by S. R. Hall, F. H.      #
# Allen and I. D. Brown [Acta Cryst. (1991), A47, 655-685].                  #
#                                                                            #
# The current version of the core CIF dictionary is obtainable from          #
# ftp://ftp.iucr.org/pub/cif_core.dic.                                       #
#                                                                            #
# Software is freely available for graphical display of the structure(s)     #
# in this CIF. For information consult the CIF software page                 #
# http://www.iucr.org/resources/cif/software.                                #
#                                                                            #
# This file may be used for bona fide research purposes within the           #
# scientific community so long as proper attribution is given to the journal # 
# article from which it was obtained.                                        #
#                                                                            #
##############################################################################
data_I
_audit_creation_method     SHELXL-97
_chemical_name_systematic
;\
(1<i>S</i>,3<i>R</i>,8<i>R</i>,11<i>S</i>)-11-Bromo-10-bromomethyl-\
2,2-dichloro-3,7,7-trimethyltricyclo[6.4.0.0^1,3^]dodec-9-ene
;
_chemical_name_common     ?
_chemical_formula_moiety     'C16 H22 Br2 Cl2'
_chemical_formula_sum     'C16 H22 Br2 Cl2'
_chemical_formula_iupac     'C16 H22 Br2 Cl2'
_chemical_formula_weight     445.06
_chemical_melting_point     ?
_symmetry_cell_setting     orthorhombic
_symmetry_space_group_name_H-M     'P 21 21 21'
_symmetry_space_group_name_Hall     'P 2ac 2ab'
loop_
    _symmetry_equiv_pos_as_xyz
    'x, y, z'
    '-x+1/2, -y, z+1/2'
    'x+1/2, -y+1/2, -z'
    '-x, y+1/2, -z+1/2'
_cell_length_a     8.2594(7)
_cell_length_b     13.0352(11)
_cell_length_c     16.6241(13)
_cell_angle_alpha     90.00
_cell_angle_beta     90.00
_cell_angle_gamma     90.00
_cell_volume     1789.8(3)
_cell_formula_units_Z     4
_cell_measurement_reflns_used     3653
_cell_measurement_theta_min     2.8
_cell_measurement_theta_max     26.4
_cell_measurement_temperature     293(2)
_exptl_crystal_description     block
_exptl_crystal_colour     colourless
_exptl_crystal_size_max     0.20
_exptl_crystal_size_mid     0.15
_exptl_crystal_size_min     0.12
_exptl_crystal_density_diffrn     1.652
_exptl_crystal_density_meas     ?
_exptl_crystal_density_method     'not measured'
_exptl_crystal_F_000     888
_exptl_absorpt_coefficient_mu     4.817
_exptl_absorpt_correction_type     multi-scan
_exptl_absorpt_process_details     'SHELXS97 (Sheldrick,2008)'
_exptl_absorpt_correction_T_min     0.423
_exptl_absorpt_correction_T_max     0.617
_diffrn_ambient_temperature     293(2)
_diffrn_radiation_type     MoK\a
_diffrn_radiation_wavelength     0.71073
_diffrn_radiation_source     'fine-focus sealed tube'
_diffrn_radiation_monochromator     graphite
_diffrn_measurement_device_type     'Bruker APEXII CCD'
_diffrn_measurement_method     '\w and \f'
_diffrn_detector_area_resol_mean     ?
_diffrn_reflns_number     10693
_diffrn_reflns_av_R_equivalents     0.0257
_diffrn_reflns_av_sigmaI/netI     0.0474
_diffrn_reflns_theta_min     2.45
_diffrn_reflns_theta_max     26.37
_diffrn_reflns_theta_full     26.37
_diffrn_measured_fraction_theta_max     1.000
_diffrn_measured_fraction_theta_full     1.000
_diffrn_reflns_limit_h_min     -10
_diffrn_reflns_limit_h_max     10
_diffrn_reflns_limit_k_min     -13
_diffrn_reflns_limit_k_max     16
_diffrn_reflns_limit_l_min     -11
_diffrn_reflns_limit_l_max     20
_refine_special_details
;
Refinement of <i>F</i>^2^ against ALL reflections. The weighted <i>R</i>-factor
<i>wR</i> and goodness of fit <i>S</i> are based on <i>F</i>^2^, conventional
<i>R</i>-factors <i>R</i> are based on <i>F</i>, with <i>F</i> set to zero for
negative <i>F</i>^2^. The threshold expression of <i>F</i>^2^ >
2\s(<i>F</i>^2^) is used only for calculating <i>R</i>-factors(gt) <i>etc</i>.
and is not relevant to the choice of reflections for refinement.
<i>R</i>-factors based on <i>F</i>^2^ are statistically about twice as large
as those based on <i>F</i>, and <i>R</i>- factors based on ALL data will be
even larger.
;
_reflns_number_total     3654
_reflns_number_gt     3183
_reflns_threshold_expression     I>2\s(I)
_refine_ls_structure_factor_coef     Fsqd
_refine_ls_matrix_type     full
_refine_ls_R_factor_all     0.0467
_refine_ls_R_factor_gt     0.0383
_refine_ls_wR_factor_gt     0.0978
_refine_ls_wR_factor_ref     0.1023
_refine_ls_goodness_of_fit_ref     1.050
_refine_ls_restrained_S_all     1.050
_refine_ls_number_reflns     3654
_refine_ls_number_parameters     184
_refine_ls_number_restraints     0
_refine_ls_hydrogen_treatment     constr
_refine_ls_weighting_scheme     calc
_refine_ls_weighting_details
         'calc w=1/[\s^2^(Fo^2^)+(0.0406P)^2^+1.2463P] where P=(Fo^2^+2Fc^2^)/3'
_atom_sites_solution_hydrogens     geom
_atom_sites_solution_primary     direct
_atom_sites_solution_secondary     difmap
_refine_ls_shift/su_max     0.000
_refine_ls_shift/su_mean     0.000
_refine_diff_density_max     0.546
_refine_diff_density_min     -0.542
_refine_ls_extinction_method     none
_refine_ls_extinction_coef     ?
_refine_ls_abs_structure_details
                               'Flack & Bernardinelli (2000), 614 Friedel pairs'
_refine_ls_abs_structure_Flack     0.022(13)
loop_
    _atom_type_symbol
    _atom_type_description
    _atom_type_scat_dispersion_real
    _atom_type_scat_dispersion_imag
    _atom_type_scat_source
    'C' 'C' 0.0033 0.0016
                         'International Tables Vol C Tables 4.2.6.8 and 6.1.1.4'
    'H' 'H' 0.0000 0.0000
                         'International Tables Vol C Tables 4.2.6.8 and 6.1.1.4'
    'Cl' 'Cl' 0.1484 0.1585
                         'International Tables Vol C Tables 4.2.6.8 and 6.1.1.4'
    'Br' 'Br' -0.2901 2.4595
                         'International Tables Vol C Tables 4.2.6.8 and 6.1.1.4'
_computing_data_collection     'APEX2 (Bruker, 2009)'
_computing_cell_refinement     'SAINT (Bruker, 2009)'
_computing_data_reduction     'SAINT (Bruker, 2009)'
_computing_structure_solution     'SHELXS97 (Sheldrick, 2008)'
_computing_structure_refinement     'SHELXL97 (Sheldrick, 2008)'
_computing_molecular_graphics     'ORTEP-3 for Windows (Farrugia, 2012)'
_computing_publication_material     'WinGX (Farrugia, 2012)'
loop_
    _atom_site_type_symbol
    _atom_site_label
    _atom_site_fract_x
    _atom_site_fract_y
    _atom_site_fract_z
    _atom_site_U_iso_or_equiv
    _atom_site_adp_type
    _atom_site_calc_flag
    _atom_site_refinement_flags
    _atom_site_occupancy
    _atom_site_symmetry_multiplicity
    _atom_site_disorder_assembly
    _atom_site_disorder_group
    C C1 0.3469(4) 0.4202(3) 0.7271(2) 0.0346(8) Uani d . 1 1 . .
    C C2 0.1795(4) 0.3776(4) 0.7462(3) 0.0440(9) Uani d . 1 1 . .
    C C3 0.2012(4) 0.4409(4) 0.6715(2) 0.0446(9) Uani d . 1 1 . .
    C C4 0.1967(6) 0.3884(4) 0.5903(3) 0.0570(12) Uani d . 1 1 . .
    H H4A 0.0915 0.3999 0.5659 0.068 Uiso calc R 1 1 . .
    H H4B 0.2095 0.3151 0.5979 0.068 Uiso calc R 1 1 . .
    C C5 0.3291(6) 0.4270(5) 0.5327(3) 0.0598(13) Uani d . 1 1 . .
    H H5A 0.2927 0.4188 0.4775 0.072 Uiso calc R 1 1 . .
    H H5B 0.3480 0.4994 0.5421 0.072 Uiso calc R 1 1 . .
    C C6 0.4858(7) 0.3684(5) 0.5444(3) 0.0721(15) Uani d . 1 1 . .
    H H6A 0.5565 0.3853 0.4998 0.086 Uiso calc R 1 1 . .
    H H6B 0.4610 0.2959 0.5401 0.086 Uiso calc R 1 1 . .
    C C7 0.5838(5) 0.3841(3) 0.6231(2) 0.0446(9) Uani d . 1 1 . .
    C C8 0.4798(5) 0.3470(3) 0.6986(2) 0.0354(8) Uani d . 1 1 . .
    H H8 0.4247 0.2840 0.6817 0.043 Uiso calc R 1 1 . .
    C C9 0.5846(5) 0.3179(3) 0.7684(2) 0.0384(8) Uani d . 1 1 . .
    H H9 0.6527 0.2619 0.7611 0.046 Uiso calc R 1 1 . .
    C C10 0.5903(4) 0.3636(3) 0.8394(2) 0.0373(8) Uani d . 1 1 . .
    C C11 0.4874(5) 0.4553(3) 0.8571(2) 0.0370(8) Uani d . 1 1 . .
    H H11 0.4009 0.4346 0.8940 0.044 Uiso calc R 1 1 . .
    C C12 0.4109(5) 0.5026(3) 0.7827(2) 0.0391(8) Uani d . 1 1 . .
    H H12A 0.3228 0.5475 0.7987 0.047 Uiso calc R 1 1 . .
    H H12B 0.4908 0.5436 0.7545 0.047 Uiso calc R 1 1 . .
    C C13 0.1283(6) 0.5488(4) 0.6685(3) 0.0684(14) Uani d . 1 1 . .
    H H13A 0.1301 0.5784 0.7214 0.103 Uiso calc R 1 1 . .
    H H13B 0.0185 0.5448 0.6498 0.103 Uiso calc R 1 1 . .
    H H13C 0.1904 0.5907 0.6325 0.103 Uiso calc R 1 1 . .
    C C14 0.7278(9) 0.3099(6) 0.6141(4) 0.093(2) Uani d . 1 1 . .
    H H14A 0.8067 0.3242 0.6550 0.139 Uiso calc R 1 1 . .
    H H14B 0.7761 0.3188 0.5620 0.139 Uiso calc R 1 1 . .
    H H14C 0.6904 0.2406 0.6196 0.139 Uiso calc R 1 1 . .
    C C15 0.6474(9) 0.4891(5) 0.6292(4) 0.0845(19) Uani d . 1 1 . .
    H H15A 0.5591 0.5365 0.6345 0.127 Uiso calc R 1 1 . .
    H H15B 0.7083 0.5052 0.5816 0.127 Uiso calc R 1 1 . .
    H H15C 0.7165 0.4943 0.6754 0.127 Uiso calc R 1 1 . .
    C C16 0.6964(5) 0.3222(4) 0.9042(3) 0.0507(10) Uani d . 1 1 . .
    H H16A 0.7645 0.3769 0.9247 0.061 Uiso calc R 1 1 . .
    H H16B 0.7665 0.2698 0.8817 0.061 Uiso calc R 1 1 . .
    Cl Cl3 0.14150(16) 0.24471(10) 0.74083(8) 0.0694(3) Uani d . 1 1 . .
    Cl Cl4 0.06998(15) 0.42878(14) 0.82812(8) 0.0734(4) Uani d . 1 1 . .
    Br Br1 0.61787(8) 0.56321(4) 0.90951(3) 0.07068(18) Uani d . 1 1 . .
    Br Br2 0.57150(8) 0.26329(6) 0.99305(4) 0.0885(2) Uani d . 1 1 . .
loop_
    _atom_site_aniso_label
    _atom_site_aniso_U_11
    _atom_site_aniso_U_22
    _atom_site_aniso_U_33
    _atom_site_aniso_U_12
    _atom_site_aniso_U_13
    _atom_site_aniso_U_23
    C1 0.0338(17) 0.035(2) 0.0352(18) -0.0032(15) -0.0007(13) 0.0027(15)
    C2 0.0327(18) 0.053(3) 0.046(2) -0.0103(17) 0.0056(15) 0.0024(19)
    C3 0.0342(18) 0.051(2) 0.048(2) -0.0075(18) -0.0073(15) 0.010(2)
    C4 0.051(2) 0.076(3) 0.045(2) -0.021(2) -0.0154(19) 0.004(2)
    C5 0.066(3) 0.080(3) 0.033(2) -0.020(3) -0.0090(18) 0.011(2)
    C6 0.075(3) 0.091(4) 0.051(3) -0.017(3) 0.001(2) -0.001(3)
    C7 0.045(2) 0.055(2) 0.0338(19) -0.007(2) 0.0081(16) -0.0015(17)
    C8 0.0395(19) 0.033(2) 0.0341(19) -0.0040(15) 0.0043(14) -0.0020(15)
    C9 0.0385(19) 0.0315(19) 0.045(2) 0.0062(15) 0.0033(16) 0.0031(16)
    C10 0.0346(18) 0.040(2) 0.0373(19) -0.0006(16) 0.0011(15) 0.0059(16)
    C11 0.0401(19) 0.037(2) 0.0336(19) 0.0006(15) 0.0026(14) -0.0077(16)
    C12 0.040(2) 0.036(2) 0.041(2) 0.0055(16) -0.0017(16) -0.0041(16)
    C13 0.052(3) 0.075(4) 0.079(3) 0.019(3) -0.015(2) 0.016(3)
    C14 0.085(4) 0.112(5) 0.082(4) 0.024(4) 0.046(4) 0.006(4)
    C15 0.097(5) 0.082(4) 0.074(4) -0.046(4) 0.021(3) -0.004(3)
    C16 0.046(2) 0.057(3) 0.049(2) 0.0047(18) 0.0030(19) 0.017(2)
    Cl3 0.0657(7) 0.0632(8) 0.0793(8) -0.0286(6) 0.0057(6) 0.0147(6)
    Cl4 0.0472(6) 0.1082(11) 0.0649(7) 0.0060(7) 0.0215(5) 0.0002(8)
    Br1 0.0901(4) 0.0583(3) 0.0637(3) -0.0039(3) -0.0277(3) -0.0181(2)
    Br2 0.0869(4) 0.1127(5) 0.0659(4) -0.0004(4) 0.0151(3) 0.0420(3)
_geom_special_details
;
All s.u.'s (except the s.u. in the dihedral angle between two l.s. planes) are
estimated using the full covariance matrix. The cell s.u.'s are taken into
account individually in the estimation of s.u.'s in distances, angles and
torsion angles; correlations between s.u.'s in cell parameters are only used
when they are defined by crystal symmetry. An approximate (isotropic)
treatment of cell s.u.'s is used for estimating s.u.'s involving l.s. planes.
;
loop_
    _geom_bond_atom_site_label_1
    _geom_bond_atom_site_label_2
    _geom_bond_site_symmetry_2
    _geom_bond_distance
    _geom_bond_publ_flag
    C1 C12 . 1.513(5) ?
    C1 C2 . 1.524(5) ?
    C1 C8 . 1.529(5) ?
    C1 C3 . 1.541(5) ?
    C2 C3 . 1.502(6) ?
    C2 Cl3 . 1.763(5) ?
    C2 Cl4 . 1.765(4) ?
    C3 C4 . 1.514(7) ?
    C3 C13 . 1.531(7) ?
    C4 C5 . 1.538(6) ?
    C4 H4A . 0.9700 ?
    C4 H4B . 0.9700 ?
    C5 C6 . 1.515(8) ?
    C5 H5A . 0.9700 ?
    C5 H5B . 0.9700 ?
    C6 C7 . 1.552(7) ?
    C6 H6A . 0.9700 ?
    C6 H6B . 0.9700 ?
    C7 C15 . 1.470(7) ?
    C7 C14 . 1.540(8) ?
    C7 C8 . 1.596(5) ?
    C8 C9 . 1.497(5) ?
    C8 H8 . 0.9800 ?
    C9 C10 . 1.323(6) ?
    C9 H9 . 0.9300 ?
    C10 C16 . 1.489(6) ?
    C10 C11 . 1.495(5) ?
    C11 C12 . 1.520(5) ?
    C11 Br1 . 1.975(4) ?
    C11 H11 . 0.9800 ?
    C12 H12A . 0.9700 ?
    C12 H12B . 0.9700 ?
    C13 H13A . 0.9600 ?
    C13 H13B . 0.9600 ?
    C13 H13C . 0.9600 ?
    C14 H14A . 0.9600 ?
    C14 H14B . 0.9600 ?
    C14 H14C . 0.9600 ?
    C15 H15A . 0.9600 ?
    C15 H15B . 0.9600 ?
    C15 H15C . 0.9600 ?
    C16 Br2 . 1.959(4) ?
    C16 H16A . 0.9700 ?
    C16 H16B . 0.9700 ?
loop_
    _geom_angle_atom_site_label_1
    _geom_angle_atom_site_label_2
    _geom_angle_atom_site_label_3
    _geom_angle_site_symmetry_1
    _geom_angle_site_symmetry_3
    _geom_angle
    _geom_angle_publ_flag
    C12 C1 C2 . . 116.6(3) ?
    C12 C1 C8 . . 112.4(3) ?
    C2 C1 C8 . . 119.2(3) ?
    C12 C1 C3 . . 121.0(3) ?
    C2 C1 C3 . . 58.7(3) ?
    C8 C1 C3 . . 118.9(3) ?
    C3 C2 C1 . . 61.2(2) ?
    C3 C2 Cl3 . . 121.2(3) ?
    C1 C2 Cl3 . . 120.6(3) ?
    C3 C2 Cl4 . . 119.5(3) ?
    C1 C2 Cl4 . . 119.2(3) ?
    Cl3 C2 Cl4 . . 108.6(2) ?
    C2 C3 C4 . . 119.1(4) ?
    C2 C3 C13 . . 118.9(4) ?
    C4 C3 C13 . . 112.1(4) ?
    C2 C3 C1 . . 60.1(2) ?
    C4 C3 C1 . . 118.4(4) ?
    C13 C3 C1 . . 119.2(4) ?
    C3 C4 C5 . . 112.9(4) ?
    C3 C4 H4A . . 109.0 ?
    C5 C4 H4A . . 109.0 ?
    C3 C4 H4B . . 109.0 ?
    C5 C4 H4B . . 109.0 ?
    H4A C4 H4B . . 107.8 ?
    C6 C5 C4 . . 111.3(4) ?
    C6 C5 H5A . . 109.4 ?
    C4 C5 H5A . . 109.4 ?
    C6 C5 H5B . . 109.4 ?
    C4 C5 H5B . . 109.4 ?
    H5A C5 H5B . . 108.0 ?
    C5 C6 C7 . . 119.2(5) ?
    C5 C6 H6A . . 107.5 ?
    C7 C6 H6A . . 107.5 ?
    C5 C6 H6B . . 107.5 ?
    C7 C6 H6B . . 107.5 ?
    H6A C6 H6B . . 107.0 ?
    C15 C7 C14 . . 108.4(5) ?
    C15 C7 C6 . . 111.6(5) ?
    C14 C7 C6 . . 103.8(4) ?
    C15 C7 C8 . . 114.9(4) ?
    C14 C7 C8 . . 107.6(4) ?
    C6 C7 C8 . . 110.0(4) ?
    C9 C8 C1 . . 109.4(3) ?
    C9 C8 C7 . . 112.0(3) ?
    C1 C8 C7 . . 116.2(3) ?
    C9 C8 H8 . . 106.2 ?
    C1 C8 H8 . . 106.2 ?
    C7 C8 H8 . . 106.2 ?
    C10 C9 C8 . . 126.8(3) ?
    C10 C9 H9 . . 116.6 ?
    C8 C9 H9 . . 116.6 ?
    C9 C10 C16 . . 120.2(4) ?
    C9 C10 C11 . . 121.0(3) ?
    C16 C10 C11 . . 118.8(3) ?
    C10 C11 C12 . . 113.6(3) ?
    C10 C11 Br1 . . 110.2(3) ?
    C12 C11 Br1 . . 107.3(3) ?
    C10 C11 H11 . . 108.5 ?
    C12 C11 H11 . . 108.5 ?
    Br1 C11 H11 . . 108.5 ?
    C1 C12 C11 . . 110.7(3) ?
    C1 C12 H12A . . 109.5 ?
    C11 C12 H12A . . 109.5 ?
    C1 C12 H12B . . 109.5 ?
    C11 C12 H12B . . 109.5 ?
    H12A C12 H12B . . 108.1 ?
    C3 C13 H13A . . 109.5 ?
    C3 C13 H13B . . 109.5 ?
    H13A C13 H13B . . 109.5 ?
    C3 C13 H13C . . 109.5 ?
    H13A C13 H13C . . 109.5 ?
    H13B C13 H13C . . 109.5 ?
    C7 C14 H14A . . 109.5 ?
    C7 C14 H14B . . 109.5 ?
    H14A C14 H14B . . 109.5 ?
    C7 C14 H14C . . 109.5 ?
    H14A C14 H14C . . 109.5 ?
    H14B C14 H14C . . 109.5 ?
    C7 C15 H15A . . 109.5 ?
    C7 C15 H15B . . 109.5 ?
    H15A C15 H15B . . 109.5 ?
    C7 C15 H15C . . 109.5 ?
    H15A C15 H15C . . 109.5 ?
    H15B C15 H15C . . 109.5 ?
    C10 C16 Br2 . . 112.2(3) ?
    C10 C16 H16A . . 109.2 ?
    Br2 C16 H16A . . 109.2 ?
    C10 C16 H16B . . 109.2 ?
    Br2 C16 H16B . . 109.2 ?
    H16A C16 H16B . . 107.9 ?
data_global
_journal_date_recd_electronic     2013-07-15
_journal_date_accepted     2013-07-16
_journal_name_full     'Acta Crystallographica, Section E'
_journal_year     2013
_journal_volume     69
_journal_issue      8
_journal_page_first     o1283
_journal_page_last     o1283
_journal_paper_category     QO
_journal_paper_doi     10.1107/S1600536813019697
_journal_coeditor_code     TK5241
_publ_contact_author_name     'Dr. Jamal El karroumi'
_publ_contact_author_address
;
Laboratoire de Chimie des Substances Naturelles
"Unit\'e Associ\'e au CNRST (URAC16)"
Facult\'e des Sciences Semlalia,
BP 2390 Bd My Abdellah,
40000 Marrakech
Morocco
;
_publ_contact_author_email     berraho@uca.ma
_publ_contact_author_fax     '0021224437408'
_publ_contact_author_phone     '0021224434649'
_publ_section_title
;\
(1<i>S</i>,3<i>R</i>,8<i>R</i>,11<i>S</i>)-11-Bromo-10-bromomethyl-2,2-\
dichloro-3,7,7-trimethyltricyclo[6.4.0.0^1,3^]dodec-9-ene
;
loop_
    _publ_author_name
    _publ_author_address
    'Benharref, Ahmed'
;
Laboratoire de Chimie des Substances Naturelles
"Unit\'e Associ\'e au CNRST (URAC16)"
Facult\'e des Sciences Semlalia,
BP 2390 Bd My Abdellah,
40000 Marrakech
Morocco
;
    'El karroumi, Jamal'
;
Laboratoire de Chimie des Substances Naturelles
"Unit\'e Associ\'e au CNRST (URAC16)"
Facult\'e des Sciences Semlalia,
BP 2390 Bd My Abdellah,
40000 Marrakech
Morocco
;
    'El Ammari, Lahcen'
;
Laboratoire de Chimie du Solide
Appliqu\'ee, Facult\'e des Sciences,
Universit\'e MohammedV-Agdal ,
Avenue Ibn Battouta, BP 1014, Rabat, Morocco
;
    'Saadi, Mohamed'
;
Laboratoire de Chimie du Solide
Appliqu\'ee, Facult\'e des Sciences,
Universit\'e MohammedV-Agdal,
Avenue Ibn Battouta, BP 1014, Rabat, Morocco
;
    'Berraho, Moha'
;
Laboratoire de Chimie des Substances Naturelles
"Unit\'e Associ\'e au CNRST (URAC16)"
Facult\'e des Sciences Semlalia,
BP 2390 Bd My Abdellah,
40000 Marrakech
Morocco
;
_iucr_refine_instructions_details
;
TITL EL13_D341_DRX4_BR211 in P2(1)2(1)2(1)
CELL  0.71073   8.2594  13.0352  16.6241   90.000   90.000   90.000
ZERR     4.00   0.0007   0.0011   0.0013    0.000    0.000    0.000
LATT  -1
SYMM  1/2 - X, - Y, 1/2 + Z
SYMM  1/2 + X, 1/2 - Y, - Z
SYMM  - X, 1/2 + Y, 1/2 - Z
SFAC  C    H    CL   BR
UNIT  64   88   8    8
MERG   2
OMIT     0   1   1
SHEL   40   0.80
FMAP   2
PLAN   20
ACTA
BOND   $H
L.S.  10
WGHT    0.040600    1.246400
FVAR       0.14446
MOLE    1
C1    1    0.346889    0.420207    0.727087    11.00000    0.03383    0.03483 =
         0.03516    0.00266   -0.00073   -0.00322
C2    1    0.179493    0.377608    0.746226    11.00000    0.03270    0.05339 =
         0.04599    0.00236    0.00561   -0.01028
C3    1    0.201245    0.440872    0.671459    11.00000    0.03422    0.05117 =
         0.04833    0.01004   -0.00730   -0.00753
C4    1    0.196659    0.388402    0.590265    11.00000    0.05067    0.07570 =
         0.04467    0.00373   -0.01539   -0.02137
AFIX  23
H4A   2    0.091541    0.399908    0.565859    11.00000   -1.20000
H4B   2    0.209547    0.315084    0.597917    11.00000   -1.20000
AFIX   0
C5    1    0.329096    0.426958    0.532651    11.00000    0.06577    0.08025 =
         0.03335    0.01131   -0.00899   -0.01966
AFIX  23
H5A   2    0.292672    0.418843    0.477546    11.00000   -1.20000
H5B   2    0.348019    0.499405    0.542099    11.00000   -1.20000
AFIX   0
C6    1    0.485773    0.368420    0.544409    11.00000    0.07457    0.09078 =
         0.05082   -0.00120    0.00086   -0.01655
AFIX  23
H6A   2    0.556482    0.385346    0.499751    11.00000   -1.20000
H6B   2    0.460970    0.295893    0.540103    11.00000   -1.20000
AFIX   0
C7    1    0.583773    0.384127    0.623075    11.00000    0.04518    0.05491 =
         0.03382   -0.00154    0.00810   -0.00658
C8    1    0.479766    0.347021    0.698578    11.00000    0.03951    0.03271 =
         0.03414   -0.00202    0.00432   -0.00398
AFIX  13
H8    2    0.424676    0.284019    0.681677    11.00000   -1.20000
AFIX   0
C9    1    0.584567    0.317911    0.768399    11.00000    0.03849    0.03148 =
         0.04517    0.00306    0.00335    0.00616
AFIX  43
H9    2    0.652703    0.261875    0.761114    11.00000   -1.20000
AFIX   0
C10   1    0.590339    0.363632    0.839421    11.00000    0.03465    0.03980 =
         0.03731    0.00593    0.00111   -0.00056
C11   1    0.487430    0.455280    0.857096    11.00000    0.04007    0.03730 =
         0.03357   -0.00769    0.00262    0.00063
AFIX  13
H11   2    0.400882    0.434585    0.894012    11.00000   -1.20000
AFIX   0
C12   1    0.410863    0.502628    0.782718    11.00000    0.04016    0.03595 =
         0.04113   -0.00415   -0.00172    0.00552
AFIX  23
H12A  2    0.322843    0.547475    0.798704    11.00000   -1.20000
H12B  2    0.490769    0.543638    0.754531    11.00000   -1.20000
AFIX   0
C13   1    0.128277    0.548757    0.668485    11.00000    0.05168    0.07465 =
         0.07887    0.01563   -0.01480    0.01865
AFIX 137
H13A  2    0.130138    0.578356    0.721355    11.00000   -1.50000
H13B  2    0.018496    0.544830    0.649766    11.00000   -1.50000
H13C  2    0.190436    0.590743    0.632468    11.00000   -1.50000
AFIX   0
C14   1    0.727814    0.309943    0.614068    11.00000    0.08458    0.11194 =
         0.08238    0.00579    0.04614    0.02385
AFIX 137
H14A  2    0.806683    0.324240    0.654979    11.00000   -1.50000
H14B  2    0.776130    0.318781    0.562006    11.00000   -1.50000
H14C  2    0.690397    0.240575    0.619608    11.00000   -1.50000
AFIX   0
C15   1    0.647436    0.489149    0.629165    11.00000    0.09704    0.08241 =
         0.07406   -0.00368    0.02056   -0.04619
AFIX 137
H15A  2    0.559073    0.536514    0.634460    11.00000   -1.50000
H15B  2    0.708270    0.505190    0.581594    11.00000   -1.50000
H15C  2    0.716541    0.494327    0.675420    11.00000   -1.50000
AFIX   0
C16   1    0.696400    0.322196    0.904177    11.00000    0.04585    0.05676 =
         0.04940    0.01686    0.00298    0.00469
AFIX  23
H16A  2    0.764474    0.376903    0.924685    11.00000   -1.20000
H16B  2    0.766481    0.269790    0.881733    11.00000   -1.20000
AFIX   0
CL3   3    0.141501    0.244713    0.740829    11.00000    0.06574    0.06317 =
         0.07928    0.01467    0.00572   -0.02861
CL4   3    0.069982    0.428784    0.828120    11.00000    0.04718    0.10822 =
         0.06487    0.00015    0.02150    0.00603
BR1   4    0.617875    0.563211    0.909512    11.00000    0.09008    0.05829 =
         0.06366   -0.01813   -0.02768   -0.00394
BR2   4    0.571501    0.263295    0.993048    11.00000    0.08694    0.11274 =
         0.06590    0.04200    0.01513   -0.00038
HKLF 4
REM  EL13_D341_DRX4_BR211 in P2(1)2(1)2(1)
REM R1 =  0.0383 for   3183 Fo > 4sig(Fo)  and  0.0467 for all   3654 data
REM    184 parameters refined using      0 restraints
END
WGHT      0.0406      1.2464
REM Highest difference peak  0.546,  deepest hole -0.542,  1-sigma level  0.069
Q1    1   0.6712  0.5623  0.8687  11.00000  0.05    0.55
Q2    1   0.4871  0.4630  0.5760  11.00000  0.05    0.54
Q3    1   0.7371  0.4453  0.6557  11.00000  0.05    0.49
Q4    1   0.5836  0.5076  0.9213  11.00000  0.05    0.44
Q5    1   0.4893  0.2536  0.9625  11.00000  0.05    0.43
Q6    1   0.6095  0.2998  0.5654  11.00000  0.05    0.42
Q7    1   0.5327  0.5658  0.8866  11.00000  0.05    0.33
Q8    1   0.5817  0.3262  0.9975  11.00000  0.05    0.31
Q9    1   0.6167  0.2446  0.9598  11.00000  0.05    0.26
Q10   1   0.0877  0.2493  0.7635  11.00000  0.05    0.26
Q11   1   0.0375  0.3848  0.8029  11.00000  0.05    0.25
Q12   1   0.6130  0.5875  0.9170  11.00000  0.05    0.24
Q13   1   0.7490  0.4685  0.5705  11.00000  0.05    0.24
Q14   1   0.2181  0.2354  0.7728  11.00000  0.05    0.23
Q15   1   0.4787  0.2592  0.5727  11.00000  0.05    0.21
Q16   1   0.1414  0.3665  0.8769  11.00000  0.05    0.20
Q17   1   0.1151  0.2373  0.6983  11.00000  0.05    0.19
Q18   1  -0.0290  0.1977  0.7906  11.00000  0.05    0.19
Q19   1   0.0085  0.2048  0.7397  11.00000  0.05    0.18
Q20   1   0.0437  0.5423  0.7019  11.00000  0.05    0.18
;
