# Supplementary material for: (1S,3R,8R,11S)-11-Bromo-10-bromo­methyl-2,2-di­chloro-3,7,7-tri­methyl­tricyclo­[6.4.0.01,3]dodec-9-ene
Source: Acta Crystallogr Sect E Struct Rep Online. 2013 Jul 20;69(Pt 8):o1283. doi: 10.1107/S1600536813019697 (PMC3793778; doi:10.1107/S1600536813019697)
Supplement: Supplementary file 2 [file e-69-o1283-Isup2.hkl]

#
# h,k,l, Fc-squared, Fo-squared, sigma(Fo-squared) and status flag
#
data_I
_shelx_title ' EL13_D341_DRX4_BR211 in P2(1)2(1)2(1)'
_shelx_refln_list_code          4
_shelx_F_calc_maximum      217.75
_exptl_crystal_F_000       888.00
_reflns_d_resolution_high  0.8000
 
loop_
 _symmetry_equiv_pos_as_xyz
 'x, y, z'
 '-x+1/2, -y, z+1/2'
 'x+1/2, -y+1/2, -z'
 '-x, y+1/2, -z+1/2'
 
_cell_length_a     8.2594
_cell_length_b    13.0352
_cell_length_c    16.6241
_cell_angle_alpha  90.000
_cell_angle_beta   90.000
_cell_angle_gamma  90.000
 
_shelx_F_squared_multiplier     1.000
 
loop_
 _refln_index_h
 _refln_index_k
 _refln_index_l
 _refln_F_squared_calc
 _refln_F_squared_meas
 _refln_F_squared_sigma
 _refln_observed_status
   2   0   0     7360.69     7968.08    577.38 o
   4   0   0    16166.51    14948.35   1080.14 o
   6   0   0     1416.15     1463.31    108.59 o
   8   0   0      171.80       92.80     18.18 o
  10   0   0       32.10       27.35     18.66 o
   1   1   0       37.32       41.27      4.54 o
   2   1   0    24760.57    25351.95   1295.34 o
   3   1   0     1009.33      916.07     47.36 o
   4   1   0     2686.26     2720.27    139.70 o
   5   1   0      686.19      651.77     35.18 o
   6   1   0      706.24      625.16     34.50 o
   7   1   0     1160.13     1253.21     66.80 o
   8   1   0      244.11      264.15     18.94 o
   9   1   0       28.60       27.03      7.81 o
  10   1   0      198.09      212.73     17.61 o
   0   2   0      425.80      640.05     48.79 o
   1   2   0      739.09      726.22     24.03 o
   2   2   0      459.96      488.20     26.04 o
   3   2   0     2176.39     2248.38     95.07 o
   4   2   0      799.79      623.69     27.16 o
   5   2   0      581.57      500.56     22.55 o
   6   2   0      206.17      206.02     11.39 o
   7   2   0       81.59       66.37      7.16 o
   8   2   0      115.58      116.65      9.52 o
   9   2   0        1.32       -8.89      8.89 o
  10   2   0       26.08        7.30     17.94 o
   1   3   0     1791.62     1797.80     66.52 o
   2   3   0    33366.46    32456.59   1184.04 o
   3   3   0      641.85      933.77     49.03 o
   4   3   0      622.44      580.89     31.12 o
   5   3   0      795.10      854.22     46.00 o
   6   3   0     2203.45     2160.53    113.29 o
   7   3   0       23.24       14.47      7.65 o
   8   3   0      147.41       99.89     10.62 o
   9   3   0      200.52      232.21     17.12 o
  10   3   0      147.24      132.23     10.03 o
   0   4   0     6133.19     7036.23    370.73 o
   1   4   0    21152.41    20486.63    869.33 o
   2   4   0      879.18     1106.16     40.76 o
   3   4   0      911.67     1029.85     44.27 o
   4   4   0     1752.20     1560.59     67.10 o
   5   4   0     2183.98     2081.94     89.00 o
   6   4   0      232.05      222.35     15.55 o
   7   4   0      684.41      639.10     28.97 o
   8   4   0       18.75       30.89      5.16 o
   9   4   0        2.29        1.13      6.09 o
  10   4   0       32.44       31.36      9.53 o
   1   5   0     4065.08     4324.64    183.84 o
   2   5   0      134.58      217.03      8.90 o
   3   5   0      111.66      125.78      5.68 o
   4   5   0     1591.73     1537.38     66.27 o
   5   5   0       65.35       66.82      6.73 o
   6   5   0     1084.20     1014.44     44.37 o
   7   5   0      608.09      537.48     25.42 o
   8   5   0       33.29       19.13      5.43 o
   9   5   0       15.93       18.95      6.86 o
   0   6   0    25810.44    26916.50   2006.25 o
   1   6   0      348.48      262.89     10.81 o
   2   6   0      737.85      663.81     28.98 o
   3   6   0        9.20       26.29      3.06 o
   4   6   0     4842.63     4531.06    193.46 o
   5   6   0     1051.19     1027.46     45.01 o
   6   6   0      127.53      145.39      9.46 o
   7   6   0        3.45        8.90      5.37 o
   8   6   0       10.01       16.80      6.37 o
   9   6   0       71.17       54.50      7.85 o
   1   7   0      886.65      874.07     33.05 o
   2   7   0     6139.50     6385.45    330.11 o
   3   7   0     1331.42     1209.31     44.94 o
   4   7   0      707.02      743.39     33.04 o
   5   7   0       48.40       66.88      8.55 o
   6   7   0      174.84      145.45      9.15 o
   7   7   0       61.65       72.81      7.41 o
   8   7   0       19.10       17.29      7.05 o
   9   7   0       12.84       24.05      8.35 o
   0   8   0      569.32      559.68     44.49 o
   1   8   0        6.88        7.71      4.97 o
   2   8   0      180.99      224.78     14.53 o
   3   8   0      203.05      239.93     10.91 o
   4   8   0      156.53      145.74      8.98 o
   5   8   0       33.80       34.03      6.09 o
   6   8   0        0.13        3.28      6.12 o
   7   8   0        3.05       13.47     10.58 o
   8   8   0       11.62        7.25      9.27 o
   1   9   0      150.31      183.64     10.02 o
   2   9   0     2915.67     2864.73    122.37 o
   3   9   0       21.27       18.18      5.46 o
   4   9   0        7.41        7.57      4.14 o
   5   9   0      285.25      279.75     15.19 o
   6   9   0      417.58      420.11     26.90 o
   7   9   0      200.34      193.13     15.47 o
   8   9   0        6.03       -9.90     15.31 o
   0  10   0     4115.78     4407.63    330.07 o
   1  10   0     2125.98     2208.79     94.96 o
   2  10   0      296.98      361.08     22.14 o
   3  10   0        2.53        9.67      5.99 o
   4  10   0      399.83      392.35     19.34 o
   5  10   0      533.55      489.85     29.42 o
   6  10   0        9.35        7.91      9.27 o
   7  10   0        9.62        2.99     10.52 o
   8  10   0       93.08       90.74     13.18 o
   1  11   0      185.26      160.78     14.11 o
   2  11   0      332.21      285.06     18.59 o
   3  11   0      416.27      342.41     20.66 o
   4  11   0       55.53       93.24     11.27 o
   5  11   0       30.99       45.91     10.23 o
   6  11   0       35.80       48.58     10.97 o
   7  11   0        6.09       12.06     11.57 o
   0  12   0      409.33      484.10     40.66 o
   1  12   0      100.50      110.02     15.79 o
   2  12   0        6.71       20.33      9.13 o
   3  12   0      180.98      198.83     12.22 o
   4  12   0      230.45      244.49     13.95 o
   5  12   0      210.33      211.00     17.94 o
   6  12   0        7.28       13.43     11.86 o
   1  13   0       40.03       24.87     14.35 o
   2  13   0      833.84      846.59     46.17 o
   3  13   0        6.90       -6.56     10.18 o
   4  13   0        9.38        4.78     18.66 o
   5  13   0       41.17       57.77     18.42 o
   6  13   0      115.52      124.35     16.09 o
   0  14   0       95.91      106.67     20.09 o
   1  14   0      153.99      104.24     22.24 o
   2  14   0        7.93       32.72     15.55 o
   3  14   0      202.53      185.51     16.98 o
   4  14   0       31.11       41.14     19.13 o
   5  14   0        4.46      -16.26     19.61 o
   1  15   0        1.59        8.03     14.57 o
   2  15   0       61.41      107.88     16.26 o
   3  15   0       49.77       57.32     13.67 o
   4  15   0        5.17       21.05     22.96 o
   0  16   0      512.11      721.37     63.62 o
   1  16   0       18.92       -6.50     16.28 o
   1   0   1     6468.91     4748.98    241.51 o
   2   0   1    31486.88    30167.08   1254.66 o
   3   0   1      697.94      845.08     43.97 o
   4   0   1     9346.64     9226.32    471.69 o
   5   0   1      379.57      353.16     20.46 o
   6   0   1       54.38       54.76      8.79 o
   7   0   1       54.02       42.52      9.97 o
   8   0   1       92.07       90.60     12.84 o
   9   0   1      170.05      175.49     17.08 o
  10   0   1       41.01       45.34      7.18 o
 -10   1   1       30.76       35.99      9.40 o
  -9   1   1      223.95      220.93     13.91 o
  -8   1   1      542.05      544.84     27.31 o
  -7   1   1      120.64      129.09     25.11 o
  -6   1   1     1347.66     1297.38     64.61 o
  -5   1   1     1422.37     1514.31     86.93 o
  -4   1   1      167.14      191.09     12.00 o
  -3   1   1     3176.43     3169.96    157.63 o
  -2   1   1    20164.71    19923.83   1067.70 o
  -1   1   1     5029.82     5268.12    164.98 o
   1   1   1     5911.82     6272.57    284.81 o
   2   1   1    21392.71    21536.99    869.02 o
   3   1   1     2985.46     2975.72    157.63 o
   4   1   1      212.80      191.32     12.34 o
   5   1   1     1734.87     1849.53     87.27 o
   6   1   1     1178.18     1163.55     64.61 o
   7   1   1      167.08      162.22     13.36 o
   8   1   1      652.38      647.94     35.52 o
   9   1   1      248.63      231.74     14.35 o
  10   1   1       38.73       31.50     11.37 o
 -10   2   1       27.08       30.41     10.87 o
  -9   2   1       30.11       44.03      9.84 o
  -8   2   1      392.74      384.11     20.41 o
  -7   2   1     1499.26     1506.71     62.78 o
  -6   2   1     1012.31      964.02     43.27 o
  -5   2   1      298.26      243.85     13.69 o
  -4   2   1     3162.31     3164.20    132.63 o
  -3   2   1     5771.34     5816.05    245.37 o
  -2   2   1     1194.38     1001.11     41.60 o
  -1   2   1     1805.56     1833.94     77.21 o
   0   2   1    20283.14    20439.87    669.99 o
   1   2   1     2254.33     2276.59     63.31 o
   2   2   1     1112.57      951.46     35.38 o
   3   2   1     5696.49     5823.68    302.13 o
   4   2   1     3114.37     3097.38    163.32 o
   5   2   1      356.81      324.62     14.14 o
   6   2   1     1128.23     1035.30     43.45 o
   7   2   1     1394.87     1373.51     77.11 o
   8   2   1      370.93      358.43     28.94 o
   9   2   1       28.27       43.83      9.84 o
  10   2   1       46.11       45.27     12.06 o
 -10   3   1       39.99       55.48      8.37 o
  -9   3   1      129.35      132.74     11.22 o
  -8   3   1      145.72      132.18      8.55 o
  -7   3   1      223.96      230.95     17.74 o
  -6   3   1      530.58      517.95     27.87 o
  -5   3   1      469.83      425.08     23.51 o
  -4   3   1     3142.75     2995.29    125.63 o
  -3   3   1     1147.68     1034.58     44.55 o
  -1   3   1     3491.58     3366.38    108.63 o
   0   3   1    44139.67    38090.38   1418.11 o
   1   3   1     3342.03     3229.98    120.72 o
   2   3   1     1473.11     1448.78     43.30 o
   4   3   1     2970.54     2869.37    153.35 o
   5   3   1      420.98      407.31     23.68 o
   6   3   1      479.44      450.08     27.57 o
   7   3   1      311.83      326.98     19.06 o
   8   3   1      155.15      140.76     15.55 o
   9   3   1      110.50       95.61     12.63 o
  10   3   1       37.67       59.74     13.04 o
  -9   4   1       16.83       17.43      6.66 o
  -8   4   1      353.02      340.17     25.58 o
  -7   4   1      464.55      444.97     22.41 o
  -6   4   1      195.06      185.60     11.27 o
  -5   4   1      232.72      242.79     11.70 o
  -4   4   1     2474.08     2598.99    111.55 o
  -3   4   1    10364.59    10097.29    431.91 o
  -2   4   1     1826.54     1834.28     67.65 o
  -1   4   1     5314.26     5221.48    216.53 o
   0   4   1     1382.93     1174.91     50.82 o
   1   4   1     4793.73     4843.99    213.56 o
   2   4   1     1901.48     1849.57     78.49 o
   3   4   1    10437.68    10212.37    371.27 o
   4   4   1     2439.34     2629.09    136.27 o
   5   4   1      189.28      196.35     14.71 o
   6   4   1      223.32      237.35     14.88 o
   7   4   1      557.70      548.88     28.88 o
   8   4   1      363.05      368.48     23.49 o
   9   4   1       16.59       25.07      5.64 o
  -9   5   1       34.34       33.67      7.46 o
  -8   5   1      184.06      196.84     11.72 o
  -7   5   1      298.55      291.80     15.29 o
  -6   5   1      296.73      306.55     16.81 o
  -5   5   1      276.64      313.89     14.55 o
  -4   5   1     1894.08     1838.16     75.29 o
  -3   5   1     4220.65     4347.60    189.13 o
  -2   5   1     6088.70     6115.26    221.79 o
  -1   5   1     6744.49     7118.77    364.98 o
   0   5   1      433.21      330.51     14.91 o
   1   5   1     6666.03     6836.71    255.45 o
   2   5   1     6119.37     6001.49    257.26 o
   3   5   1     4357.55     4499.78    162.51 o
   4   5   1     1771.75     1668.11     75.29 o
   5   5   1      246.53      272.71     14.40 o
   6   5   1      361.33      373.74     16.87 o
   7   5   1      311.67      277.49     15.06 o
   8   5   1      156.55      172.41     11.19 o
   9   5   1       45.86       50.68      7.22 o
  -9   6   1       31.15       50.75      8.45 o
  -8   6   1       44.62       33.75      6.91 o
  -7   6   1      112.72      119.55      8.80 o
  -6   6   1      123.95      158.14      9.01 o
  -5   6   1      309.79      322.66     17.53 o
  -4   6   1     2876.09     2801.61    116.88 o
  -3   6   1      155.82      165.61      6.50 o
  -2   6   1     7199.96     7012.51    258.49 o
  -1   6   1     2284.29     2580.43    154.92 o
   0   6   1     1581.43     1771.69     94.03 o
   1   6   1     2800.83     3109.65    108.42 o
   2   6   1     7160.73     7130.55    299.77 o
   3   6   1       99.29      111.43      6.12 o
   4   6   1     2745.74     2677.63    100.28 o
   5   6   1      408.39      384.95     17.34 o
   6   6   1      106.36      124.33      8.24 o
   7   6   1      137.53      137.75      8.49 o
   8   6   1       40.04       36.94      6.14 o
   9   6   1       36.70       63.59      7.86 o
  -9   7   1       31.85       21.33      8.76 o
  -8   7   1       77.72       69.32      8.87 o
  -7   7   1       43.62       49.69      8.47 o
  -6   7   1      277.25      277.66     22.04 o
  -5   7   1      686.67      619.14     32.58 o
  -4   7   1     1105.95     1104.92     43.35 o
  -3   7   1      176.50      169.94      9.56 o
  -2   7   1     1234.70     1276.14     48.83 o
  -1   7   1     4464.68     4447.78    214.87 o
   0   7   1     1893.00     2201.69    116.70 o
   1   7   1     5402.73     5396.82    184.32 o
   2   7   1     1346.11     1402.33     68.96 o
   3   7   1      129.73      115.99      7.66 o
   4   7   1      916.14      912.99     36.92 o
   5   7   1      934.97      829.42     32.76 o
   6   7   1      208.82      206.24     12.83 o
   7   7   1       38.02       43.13      8.25 o
   8   7   1       88.36       89.38      8.93 o
   9   7   1       35.32       35.29     16.26 o
  -8   8   1       13.17       13.37      8.06 o
  -7   8   1      399.28      391.10     20.47 o
  -6   8   1      371.92      401.53     22.57 o
  -5   8   1       14.92       15.41      5.83 o
  -4   8   1      197.54      235.88     13.89 o
  -3   8   1     1409.85     1427.27     55.46 o
  -2   8   1     1348.94     1195.76     50.88 o
  -1   8   1      478.16      446.70     21.52 o
   0   8   1       49.96       50.58      6.25 o
   1   8   1      509.29      498.17     21.72 o
   2   8   1     1324.19     1181.38     51.34 o
   3   8   1     1574.86     1567.06     55.58 o
   4   8   1      251.30      298.78     12.08 o
   5   8   1        0.69        8.81      7.62 o
   6   8   1      454.96      490.72     22.22 o
   7   8   1      399.88      386.90     34.25 o
   8   8   1       13.78        5.28      8.64 o
  -8   9   1       29.51       49.65     15.31 o
  -7   9   1      136.12      119.07     13.87 o
  -6   9   1      146.43      147.19     19.85 o
  -5   9   1      103.72      105.11      8.44 o
  -4   9   1      220.58      239.46     12.43 o
  -3   9   1      711.42      754.51     28.55 o
  -2   9   1     1266.43     1338.92     48.05 o
  -1   9   1      283.33      293.58     14.36 o
   0   9   1     1478.33     1599.20     85.41 o
   1   9   1      238.82      247.78     13.98 o
   2   9   1     1145.08     1217.17     55.66 o
   3   9   1      683.78      727.45     32.85 o
   4   9   1      230.75      251.30     11.33 o
   5   9   1       78.88       78.47      8.24 o
   6   9   1      141.50      120.48     12.20 o
   7   9   1      131.11      130.00     21.77 o
   8   9   1       26.87       20.64     20.33 o
  -8  10   1       45.91       60.90     12.37 o
  -7  10   1       63.14       62.84     11.66 o
  -6  10   1       27.91       27.29      9.82 o
  -5  10   1      109.26       86.22     11.02 o
  -4  10   1      232.64      243.96     12.35 o
  -3  10   1     1127.22     1035.56     51.16 o
  -2  10   1     1303.41     1346.46     57.14 o
  -1  10   1      435.99      443.44     19.78 o
   0  10   1        3.84        0.53      6.17 o
   1  10   1      346.01      331.10     23.85 o
   2  10   1     1296.58     1300.50     70.32 o
   3  10   1     1438.44     1354.97     51.62 o
   4  10   1      203.12      221.11     12.40 o
   5  10   1      132.86      130.70     12.68 o
   6  10   1       26.84       22.82      9.27 o
   7  10   1       63.04       37.09     16.50 o
   8  10   1       45.13       31.14     17.46 o
  -7  11   1       16.70       15.96     11.74 o
  -6  11   1       56.89       52.01     14.11 o
  -5  11   1      142.22      150.34     13.28 o
  -4  11   1      185.79      199.32     12.30 o
  -3  11   1      610.43      651.41     28.78 o
  -2  11   1       59.29       66.64      9.28 o
  -1  11   1     1123.29     1012.55     56.80 o
   0  11   1      145.06       87.54     16.26 o
   1  11   1     1231.49     1099.09     56.96 o
   2  11   1       60.33       54.97      8.72 o
   3  11   1      590.38      603.07     28.89 o
   4  11   1      191.41      226.40     12.33 o
   5  11   1      140.83      133.27     15.79 o
   6  11   1       54.06       71.41     14.59 o
   7  11   1       20.62       13.87     11.08 o
  -6  12   1       25.65       34.09     12.48 o
  -5  12   1       98.79      107.43     13.45 o
  -4  12   1      233.04      242.68     17.24 o
  -3  12   1       71.84       83.23      8.83 o
  -2  12   1      137.91      176.78     19.61 o
  -1  12   1      113.52      126.29     17.70 o
   0  12   1      228.69      199.96     21.53 o
   1  12   1      124.85      143.99     19.13 o
   2  12   1      118.49      168.29     13.87 o
   3  12   1       92.07       83.32      8.85 o
   4  12   1      205.71      233.80     14.02 o
   5  12   1      116.82      141.98     14.01 o
   6  12   1       28.04       27.97     12.02 o
  -6  13   1        5.45       27.27     22.48 o
  -5  13   1       88.90       65.06     21.05 o
  -4  13   1      125.47      126.29     21.05 o
  -3  13   1        4.71       12.67     12.92 o
  -2  13   1       61.70       55.83     11.15 o
  -1  13   1      111.52       78.35     12.99 o
   0  13   1      413.10      449.81     29.60 o
   1  13   1       96.55      128.20     19.13 o
   2  13   1       47.11       31.57     15.31 o
   3  13   1        4.51        6.02     10.78 o
   4  13   1       94.28       89.00     13.31 o
   5  13   1      116.13       89.96     13.88 o
   6  13   1        6.27       20.06     13.36 o
  -5  14   1       47.61       66.01     22.96 o
  -4  14   1       16.47       -3.83     19.61 o
  -3  14   1      226.52      229.62     17.84 o
  -2  14   1      129.03      109.46     13.67 o
  -1  14   1      187.87      199.85     33.25 o
   0  14   1        0.89        2.15     11.84 o
   1  14   1      161.83      175.08     22.48 o
   2  14   1      140.60      169.34     20.57 o
   3  14   1      260.15      248.44     18.59 o
   4  14   1       20.72       -4.78     19.61 o
   5  14   1       44.56       62.67     24.40 o
  -4  15   1       12.42       22.00     20.57 o
  -3  15   1       35.99       68.43     12.98 o
  -2  15   1       81.71      118.45     13.14 o
  -1  15   1       25.73       37.36     11.50 o
   0  15   1        1.72        1.14     13.96 o
   1  15   1       23.21       25.40     14.37 o
   2  15   1       85.88      145.50     15.56 o
   3  15   1       28.39       47.55     20.57 o
   4  15   1       16.46        5.74     23.92 o
  -1  16   1        8.60        1.80     12.32 o
   0  16   1        2.70       10.61     16.74 o
   1  16   1        8.03       32.80     16.06 o
   1   0   2    10939.01    11120.71    405.59 o
   2   0   2     2064.04     2286.05     95.19 o
   3   0   2      953.05     1026.79     43.08 o
   4   0   2      168.65      222.42     13.70 o
   5   0   2     2353.42     2408.01    124.14 o
   6   0   2     1221.21     1231.81     64.94 o
   7   0   2       75.48       59.05     10.42 o
   8   0   2       35.14       19.91     11.58 o
   9   0   2       28.39       22.72     16.98 o
  10   0   2       10.78       23.23     12.68 o
 -10   1   2        2.50        9.56      6.87 o
  -9   1   2        9.24       17.70      8.91 o
  -8   1   2       78.34       87.79      7.94 o
  -7   1   2       41.20       25.81     10.00 o
  -6   1   2     1543.67     1465.56     78.47 o
  -5   1   2      459.61      462.54     25.36 o
  -4   1   2     6177.65     6283.78    324.72 o
  -3   1   2     4175.24     4696.41    226.97 o
  -2   1   2     5118.38     5388.24    175.99 o
  -1   1   2     7834.50     7753.60    253.14 o
   0   1   2     4729.14     4123.34    126.05 o
   1   1   2     7863.27     7715.82    282.96 o
   3   1   2     3686.93     4261.91    184.57 o
   4   1   2     6060.47     6410.87    324.72 o
   5   1   2      423.27      436.64     25.20 o
   6   1   2     1685.20     1541.75     78.64 o
   7   1   2       51.49       41.20      9.94 o
   8   1   2       59.59       81.20     24.16 o
   9   1   2        4.57        0.74      9.27 o
  10   1   2        7.30        9.59     10.71 o
 -10   2   2       35.70       40.07      8.00 o
  -9   2   2       94.99       74.30      6.86 o
  -8   2   2      609.54      611.77     29.07 o
  -7   2   2      395.83      373.07     18.39 o
  -6   2   2     1716.58     1757.04     76.03 o
  -5   2   2     1519.05     1528.21     66.46 o
  -4   2   2     1090.29      982.74     37.73 o
  -3   2   2      420.93      313.06     12.19 o
  -2   2   2     6017.71     5742.74    200.71 o
  -1   2   2     1043.99     1024.21     33.10 o
   0   2   2     4876.64     4923.13    136.83 o
   1   2   2      990.04      968.06     36.64 o
   2   2   2     6941.30     6656.74    222.77 o
   4   2   2     1202.64     1097.89     53.61 o
   5   2   2     1597.28     1618.38     82.01 o
   6   2   2     1853.07     1819.71     93.50 o
   7   2   2      346.37      331.48     22.29 o
   8   2   2      605.68      628.32     47.12 o
   9   2   2       96.40       61.79     11.30 o
  10   2   2       44.19       35.66     11.74 o
 -10   3   2      105.91       98.84      9.87 o
  -9   3   2       21.87       17.11      6.78 o
  -8   3   2      362.69      380.18     19.48 o
  -7   3   2      156.45      150.70      9.39 o
  -6   3   2      822.32      760.14     29.48 o
  -5   3   2     3306.22     3202.77    116.39 o
  -4   3   2     5612.12     5498.12    209.52 o
  -3   3   2     2297.35     2152.24     82.37 o
  -2   3   2     6881.04     6519.73    299.01 o
  -1   3   2    14342.78    14649.97    485.99 o
   0   3   2     2475.60     2161.76     70.56 o
   1   3   2    14692.05    15002.10    540.23 o
   2   3   2     7917.35     7541.16    294.15 o
   3   3   2     1871.61     1762.16     70.04 o
   4   3   2     6338.64     6136.16    296.55 o
   5   3   2     3113.60     3076.00    164.68 o
   6   3   2      848.68      793.80     42.11 o
   7   3   2      130.79      117.16     11.49 o
   8   3   2      367.18      416.11     25.50 o
   9   3   2       16.96        9.22     19.85 o
  10   3   2      108.24      107.12     13.72 o
  -9   4   2       43.04       48.99      7.58 o
  -8   4   2      322.50      317.84     16.90 o
  -7   4   2       76.98       81.54      6.46 o
  -6   4   2     1092.10     1024.28     43.91 o
  -5   4   2      440.32      536.26     24.29 o
  -4   4   2      250.89      283.73     14.26 o
  -3   4   2      282.42      417.29     18.87 o
  -2   4   2     6494.59     6848.47    245.40 o
  -1   4   2      900.92      837.99     31.80 o
   0   4   2     1456.95     1857.90     61.49 o
   1   4   2     1390.56      904.58     64.10 o
   2   4   2     6350.91     6576.20    244.77 o
   3   4   2      291.74      424.82     15.94 o
   4   4   2      290.31      317.19     13.98 o
   5   4   2      469.26      542.81     30.27 o
   6   4   2      983.78      960.40     53.94 o
   7   4   2       81.18       69.39     12.20 o
   8   4   2      308.01      313.31     21.82 o
   9   4   2       42.65       36.16     10.79 o
  -9   5   2        9.92       16.83      7.28 o
  -8   5   2       58.14       71.44     10.64 o
  -7   5   2       37.81       46.31      5.84 o
  -6   5   2      563.24      524.60     23.46 o
  -5   5   2     1978.83     1906.59     81.28 o
  -4   5   2     1842.23     1824.58     80.35 o
  -3   5   2     3667.67     3613.20    159.13 o
  -2   5   2      360.50      408.91     16.61 o
  -1   5   2     3315.66     3437.17    142.10 o
   0   5   2     1275.67     1237.45     45.97 o
   1   5   2     3084.31     3258.96    123.12 o
   2   5   2      442.36      476.34     19.42 o
   3   5   2     3865.03     3822.88    136.75 o
   4   5   2     1902.56     1903.40     68.90 o
   5   5   2     2007.79     1866.14     99.24 o
   6   5   2      480.62      458.83     29.43 o
   7   5   2       21.33       15.79     12.44 o
   8   5   2       62.01       65.37     11.42 o
   9   5   2        3.02        6.69      8.45 o
  -9   6   2       33.88       42.15      8.63 o
  -8   6   2       49.45       49.58      7.50 o
  -7   6   2      352.87      353.09     20.17 o
  -6   6   2      971.33      950.80     43.54 o
  -5   6   2      734.43      810.36     35.71 o
  -4   6   2        3.66       -4.05      4.18 o
  -3   6   2      630.82      649.46     27.24 o
  -2   6   2     2875.42     3051.12    116.00 o
  -1   6   2     2438.84     2430.50    126.00 o
   0   6   2     2128.17     1785.62     76.38 o
   1   6   2     2320.35     2351.71     88.16 o
   2   6   2     3308.41     3380.66    163.63 o
   3   6   2      827.93      857.20     31.74 o
   4   6   2        4.11       22.63      9.60 o
   5   6   2      753.76      803.97     35.71 o
   6   6   2     1091.03     1024.15     43.53 o
   7   6   2      386.02      374.22     18.14 o
   8   6   2       59.66       48.27      6.26 o
   9   6   2       46.64       46.14      7.04 o
  -9   7   2        3.20        6.98      8.79 o
  -8   7   2      208.20      204.11     12.38 o
  -7   7   2      125.80      135.13      9.77 o
  -6   7   2      149.44      131.14      8.76 o
  -5   7   2      283.18      274.69     14.33 o
  -4   7   2     2270.33     2308.76     93.97 o
  -3   7   2     2405.97     2322.82     84.08 o
  -2   7   2     1147.42     1149.54     42.79 o
  -1   7   2      872.27      890.67     37.74 o
   0   7   2     5151.85     4875.21    207.40 o
   1   7   2      801.90      819.05     37.08 o
   3   7   2     2284.16     2230.90     97.53 o
   4   7   2     2052.72     2101.54     80.56 o
   5   7   2      286.14      263.87     19.21 o
   6   7   2      133.45      112.85      8.00 o
   7   7   2      121.33      127.95      9.03 o
   8   7   2      175.29      167.32     20.72 o
   9   7   2        3.03       -7.97      7.97 o
  -8   8   2      159.80      174.16     12.28 o
  -7   8   2      150.57      127.90      9.83 o
  -6   8   2      188.75      188.59     19.31 o
  -5   8   2      970.59     1022.37     45.19 o
  -4   8   2      700.05      738.71     33.13 o
  -3   8   2      811.96      799.26     28.13 o
  -2   8   2      772.29      845.57     36.07 o
  -1   8   2     2319.27     2252.78     96.94 o
   0   8   2       35.48       23.26      5.37 o
   1   8   2     2275.04     2223.00     95.60 o
   2   8   2      769.04      819.03     36.52 o
   3   8   2      649.17      657.46     32.47 o
   4   8   2      709.80      740.65     28.49 o
   5   8   2      971.49     1017.00     45.19 o
   6   8   2      193.56      187.57     11.18 o
   7   8   2      134.05      107.63     31.33 o
   8   8   2      141.38      135.71     13.54 o
  -8   9   2       50.36       45.18     11.66 o
  -7   9   2       19.19       24.40      9.71 o
  -6   9   2      188.59      180.31     11.79 o
  -5   9   2      442.19      468.07     34.22 o
  -4   9   2     1447.41     1507.98     69.30 o
  -3   9   2       67.41       87.08      5.93 o
  -2   9   2       93.56       68.32      5.25 o
  -1   9   2      831.44      828.38     48.37 o
   0   9   2     2986.50     2920.36    124.87 o
   1   9   2      864.80      922.01     39.02 o
   3   9   2       85.34       84.23     12.68 o
   4   9   2     1609.05     1660.14     59.52 o
   5   9   2      416.36      424.40     27.30 o
   6   9   2      203.24      187.00     14.23 o
   7   9   2       13.90        6.94     15.79 o
   8   9   2       69.35       61.03     12.44 o
  -8  10   2       29.44       38.94     11.94 o
  -7  10   2       66.43       39.72     11.06 o
  -6  10   2      355.43      348.89     23.31 o
  -5  10   2      215.66      194.85     14.91 o
  -4  10   2       31.59       20.46      7.81 o
  -3  10   2      471.53      458.43     21.87 o
  -2  10   2      352.55      398.83     18.86 o
  -1  10   2     1326.09     1280.57     67.14 o
   0  10   2       89.26       86.62     11.51 o
   1  10   2     1262.37     1196.19     65.58 o
   2  10   2      301.66      355.14     34.20 o
   3  10   2      497.65      482.86     27.03 o
   4  10   2       24.88        8.97      6.12 o
   5  10   2      223.13      193.41     18.66 o
   6  10   2      334.70      338.61     22.99 o
   7  10   2       53.59       34.59     10.34 o
   8  10   2       26.38       23.36     10.94 o
  -7  11   2       31.73       33.75     12.65 o
  -6  11   2      116.61      151.24     14.83 o
  -5  11   2      170.69      156.59     13.48 o
  -4  11   2       50.21       57.91      9.79 o
  -3  11   2      325.15      352.80     17.03 o
  -2  11   2      220.59      212.41     11.68 o
  -1  11   2      542.64      512.89     29.07 o
   0  11   2      109.74       73.67     14.35 o
   1  11   2      502.51      458.09     29.08 o
   2  11   2      230.08      184.18     14.03 o
   3  11   2      298.44      280.81     33.25 o
   4  11   2       48.43       68.91     13.20 o
   5  11   2      144.21      129.85     13.22 o
   6  11   2      112.98      132.50     14.07 o
   7  11   2       31.02       49.17     11.74 o
  -6  12   2       57.41       58.79     12.52 o
  -5  12   2        3.94       -4.26     11.03 o
  -4  12   2       77.60       82.89     32.29 o
  -3  12   2       82.19       99.64     19.61 o
  -2  12   2      258.05      264.80     16.38 o
  -1  12   2        2.49       18.98     10.42 o
   0  12   2      109.21       79.89     16.26 o
   1  12   2        1.52       16.26     14.83 o
   2  12   2      215.41      211.66     16.74 o
   3  12   2       97.21      118.23      9.79 o
   4  12   2       89.06       89.56      9.37 o
   5  12   2        2.63        2.68     17.70 o
   6  12   2       54.07       36.39     12.03 o
  -6  13   2       80.72      100.93     23.92 o
  -5  13   2      143.26      122.94     22.96 o
  -4  13   2       93.32      105.72     18.66 o
  -3  13   2      306.09      316.70     31.33 o
  -2  13   2       21.97       20.85     10.13 o
  -1  13   2      207.92      201.63     13.14 o
   0  13   2      133.84      142.07     20.09 o
   1  13   2      204.04      178.91     23.44 o
   2  13   2       29.44       19.61     15.79 o
   3  13   2      337.13      360.38     22.99 o
   4  13   2      114.71      110.01     10.66 o
   5  13   2      170.42      143.08     27.51 o
   6  13   2       68.27       74.47     14.60 o
  -5  14   2      122.62      112.89     21.53 o
  -4  14   2       49.02       45.92     19.61 o
  -3  14   2       60.82       56.53     11.49 o
  -2  14   2      110.10      114.95     12.44 o
  -1  14   2       69.08       75.92     10.54 o
   0  14   2       16.91       -1.66     22.48 o
   1  14   2       77.18      102.85     19.13 o
   2  14   2      108.55       96.15     20.09 o
   3  14   2       42.01       26.47     12.94 o
   4  14   2       47.47       71.11     14.23 o
   5  14   2      104.52       64.10     23.92 o
  -3  15   2        9.83       20.14     12.18 o
  -2  15   2      124.47      106.61     12.30 o
  -1  15   2       57.17       70.53     11.49 o
   0  15   2      154.69      173.35     18.72 o
   1  15   2       47.45       47.84     21.53 o
   2  15   2      124.79      129.16     22.48 o
   3  15   2       10.63       24.19     14.12 o
  -1  16   2       61.74       72.77     12.29 o
   0  16   2        3.53        2.32     15.55 o
   1  16   2       57.46       22.91     20.33 o
   1   0   3    22946.78    23512.54    704.69 o
   2   0   3     6994.37     6438.25    270.54 o
   3   0   3     6862.27     6537.15    271.94 o
   4   0   3      152.90      114.82      9.36 o
   5   0   3      848.42      846.01     44.82 o
   6   0   3      113.21       80.59     14.59 o
   7   0   3      284.68      333.88     22.14 o
   8   0   3        6.95       21.61     11.64 o
   9   0   3        9.43       43.05     18.18 o
  10   0   3        6.50       -1.59      7.00 o
 -10   1   3       17.73       24.06      7.21 o
  -9   1   3      128.34      117.83      8.10 o
  -8   1   3       78.46       68.48     14.11 o
  -7   1   3      518.65      462.37     22.00 o
  -6   1   3     1255.89     1310.95     70.53 o
  -5   1   3      538.22      564.94     28.24 o
  -4   1   3      162.70      127.24      7.15 o
  -3   1   3     1247.19     1413.48     46.11 o
  -2   1   3    15092.07    15129.70    510.73 o
  -1   1   3     2652.15     3044.52     98.15 o
   0   1   3    10584.50    10714.91    278.89 o
   1   1   3     2575.89     2969.89     90.28 o
   2   1   3    16543.43    16547.95    648.73 o
   3   1   3     1175.40     1376.18     71.87 o
   4   1   3      170.61      135.99      8.38 o
   5   1   3      420.78      417.13     39.23 o
   6   1   3     1412.66     1402.56     99.50 o
   7   1   3      494.23      415.22     39.70 o
   8   1   3      108.24       94.24     16.74 o
   9   1   3      134.92      109.18     15.79 o
  10   1   3       19.53       23.64     11.51 o
 -10   2   3       57.33       87.50      8.80 o
  -9   2   3       39.95       33.73      6.35 o
  -8   2   3      103.54      103.92      7.11 o
  -7   2   3        4.17        5.32      4.08 o
  -6   2   3      136.21      107.98      6.06 o
  -5   2   3      653.69      673.71     24.33 o
  -4   2   3     8731.48     8165.73    303.00 o
  -3   2   3     2050.26     2064.55     65.05 o
  -2   2   3     3603.23     3444.54    121.89 o
  -1   2   3     1640.74     1730.23     51.38 o
   0   2   3     1878.16     1951.29     50.78 o
   1   2   3     1951.96     2033.28     61.07 o
   2   2   3     4196.24     4212.36    156.32 o
   3   2   3     1507.51     1611.12    142.55 o
   4   2   3     8696.56     8395.69    347.00 o
   5   2   3      559.31      558.76     34.84 o
   6   2   3      148.31      129.05     19.13 o
   7   2   3        0.15        6.09      6.88 o
   8   2   3      105.87       99.77     11.13 o
   9   2   3       40.16       20.96     10.26 o
  10   2   3       71.07       91.83     13.36 o
 -10   3   3       12.51       -6.22      7.99 o
  -9   3   3       45.27       52.84      7.41 o
  -8   3   3      259.80      234.60     13.39 o
  -7   3   3      321.07      337.30     14.32 o
  -6   3   3     2132.14     2081.56     75.87 o
  -5   3   3      927.89      988.04     35.46 o
  -4   3   3      636.19      625.87     24.16 o
  -3   3   3     4103.84     4192.31    141.05 o
  -2   3   3    11269.67    11724.57    434.02 o
  -1   3   3    11422.39    11722.59    383.14 o
   0   3   3    26044.04    23975.70    778.45 o
   1   3   3    11349.90    11625.45    425.90 o
   2   3   3    11558.47    12019.02    388.79 o
   3   3   3     4267.70     4470.32    156.48 o
   4   3   3      649.09      649.49     27.58 o
   5   3   3      826.09      853.69     50.39 o
   6   3   3     2035.63     1979.90    107.54 o
   7   3   3      275.87      271.03     20.46 o
   8   3   3      246.06      227.13     16.82 o
   9   3   3       53.31       48.46     11.23 o
  10   3   3        9.36       -9.06     12.12 o
  -9   4   3        0.29        4.41      7.35 o
  -8   4   3      117.06      126.12      9.17 o
  -7   4   3      171.74      193.09     15.71 o
  -6   4   3       64.19       56.01      5.26 o
  -5   4   3        2.54       -0.57      3.70 o
  -4   4   3     5561.57     5520.19    235.15 o
  -3   4   3     1927.84     1913.10     77.95 o
  -2   4   3     9227.58     9505.91    319.67 o
  -1   4   3      958.43     1327.09     45.97 o
   0   4   3     9941.66     9932.20    296.33 o
   1   4   3     1065.77     1471.78     51.09 o
   2   4   3    10026.95    10141.12    321.65 o
   3   4   3     1799.20     1753.20     66.34 o
   4   4   3     5300.08     5525.99    200.05 o
   5   4   3        6.37       12.43      2.96 o
   6   4   3       40.04       24.04      8.03 o
   7   4   3      177.97      156.38     21.53 o
   8   4   3      105.65      128.14     19.37 o
   9   4   3        0.29        6.11     11.06 o
  -9   5   3       16.60       19.08      7.61 o
  -8   5   3       89.16       84.78      8.12 o
  -7   5   3      128.55      106.69      8.40 o
  -6   5   3      384.15      339.83     16.94 o
  -5   5   3       22.08       23.20      4.68 o
  -4   5   3      829.37      798.99     36.91 o
  -3   5   3      552.21      621.58     39.57 o
  -1   5   3     1146.26     1097.63     37.72 o
   0   5   3     2248.28     2397.44     78.94 o
   1   5   3     1226.82     1178.46     37.71 o
   2   5   3      541.67      416.19     18.22 o
   3   5   3      729.04      794.84     27.67 o
   4   5   3      893.04      864.34     25.66 o
   5   5   3       85.95       78.93     11.96 o
   6   5   3      341.59      310.09     21.31 o
   7   5   3      191.73      153.46     11.95 o
   8   5   3       80.63       79.04     12.20 o
   9   5   3       16.77       24.87     11.93 o
  -9   6   3       16.27       30.71      9.38 o
  -8   6   3       63.42       51.48      7.86 o
  -7   6   3       38.23       43.34      8.39 o
  -6   6   3      525.89      484.71     21.51 o
  -5   6   3     1612.82     1558.90     66.18 o
  -4   6   3     1532.76     1551.94     61.02 o
  -3   6   3     1878.53     1796.31     80.90 o
  -2   6   3      811.99      749.61     29.81 o
  -1   6   3     7073.54     7305.78    306.55 o
   0   6   3     2372.82     2127.69     78.96 o
   1   6   3     7012.48     7116.50    262.82 o
   2   6   3      958.57      864.82     34.23 o
   3   6   3     2026.61     1978.08     80.70 o
   4   6   3     1270.43     1317.31     52.23 o
   5   6   3     1568.86     1505.27     66.09 o
   6   6   3      460.52      396.49     20.61 o
   7   6   3       40.29       37.57      4.66 o
   8   6   3       54.85       44.85      6.12 o
   9   6   3       11.54        6.60      5.55 o
  -9   7   3       45.93       44.98      9.36 o
  -8   7   3       27.72       19.80      9.20 o
  -7   7   3      461.99      433.40     22.35 o
  -6   7   3      559.54      577.40     35.86 o
  -5   7   3      820.42      760.43     34.33 o
  -4   7   3      346.68      375.02     19.52 o
  -3   7   3     2631.29     2664.78     95.98 o
  -2   7   3     3514.81     3739.67    132.73 o
  -1   7   3     2399.82     2336.41     87.99 o
   0   7   3     2633.01     2886.62    123.21 o
   1   7   3     2396.14     2410.37    101.03 o
   2   7   3     3283.27     3448.49    153.85 o
   3   7   3     2561.64     2537.97    111.33 o
   4   7   3      419.13      428.30     16.45 o
   5   7   3      829.68      775.66     29.19 o
   6   7   3      554.14      553.78     26.37 o
   7   7   3      453.82      430.89     21.72 o
   8   7   3       13.85       24.07      7.08 o
   9   7   3       46.96       39.99      8.40 o
  -8   8   3       12.90        9.57      8.90 o
  -7   8   3       19.80       16.82      7.53 o
  -6   8   3       23.18       32.85      6.96 o
  -5   8   3      337.89      322.37     19.97 o
  -4   8   3      918.30      946.90     41.24 o
  -3   8   3     1168.00     1112.77     39.13 o
  -2   8   3     1568.35     1634.98     60.78 o
  -1   8   3      494.37      477.70     21.15 o
   0   8   3        0.43       -0.44      4.50 o
   1   8   3      668.31      633.08     24.57 o
   2   8   3     1564.23     1655.90     70.76 o
   3   8   3      938.84      908.36     55.11 o
   4   8   3      929.48      916.88     35.19 o
   5   8   3      238.37      226.64     11.17 o
   6   8   3       18.15       17.97      6.02 o
   7   8   3       19.86        9.53      7.05 o
   8   8   3       11.24        4.51      7.88 o
  -8   9   3       64.68       55.77     12.30 o
  -7   9   3       42.47       49.71     10.58 o
  -6   9   3      207.34      225.92     13.31 o
  -5   9   3      109.66      112.16      8.92 o
  -4   9   3        8.54        7.47      8.98 o
  -3   9   3     1080.70     1075.67     39.37 o
  -2   9   3      894.75      917.05     41.86 o
  -1   9   3     1249.44     1262.12     46.43 o
   0   9   3      463.77      456.80     21.91 o
   1   9   3     1171.35     1213.65     53.92 o
   2   9   3      992.26     1049.97     51.90 o
   3   9   3      989.43      981.87     55.45 o
   4   9   3        2.49        2.08      5.44 o
   5   9   3       81.69       91.78      7.05 o
   6   9   3      216.79      222.25     15.75 o
   7   9   3       32.50       29.17      8.89 o
   8   9   3       79.70       70.36     10.61 o
  -8  10   3       11.65       12.39     12.21 o
  -7  10   3       35.68       37.29     12.12 o
  -6  10   3       11.64       24.45     10.46 o
  -5  10   3      336.04      306.57     24.40 o
  -4  10   3      388.00      389.57     27.73 o
  -3  10   3      578.79      542.62     23.98 o
  -2  10   3      154.55      148.18     10.74 o
  -1  10   3     1422.75     1452.86     54.14 o
   0  10   3     1745.43     1717.86     74.25 o
   1  10   3     1429.09     1439.17     76.57 o
   2  10   3      122.04      114.10     10.82 o
   3  10   3      502.89      471.61     29.76 o
   4  10   3      481.55      495.55     22.66 o
   5  10   3      280.83      258.00     18.46 o
   6  10   3       10.70       17.50      9.41 o
   7  10   3       34.74       57.64     13.39 o
   8  10   3       16.28       22.15     10.61 o
  -7  11   3       68.20       70.01     12.76 o
  -6  11   3       26.14       20.30     14.11 o
  -5  11   3       75.92       78.36     22.48 o
  -4  11   3        6.88        7.63      9.60 o
  -3  11   3      119.02      121.89      8.77 o
  -2  11   3       61.19       54.77      7.21 o
  -1  11   3      142.10      130.35     17.46 o
   0  11   3      120.80      187.52     21.05 o
   1  11   3      153.96      161.27     12.39 o
   2  11   3       57.31       48.09      9.74 o
   3  11   3      125.47      109.06     10.99 o
   4  11   3        1.45       12.30      7.93 o
   5  11   3       57.73       67.05     10.97 o
   6  11   3       36.72       56.98     10.86 o
   7  11   3       62.51       60.57     12.10 o
  -6  12   3       27.46       27.64     12.52 o
  -5  12   3       13.53       24.62     10.90 o
  -4  12   3      184.44      186.56     22.96 o
  -3  12   3      157.16      165.93     13.08 o
  -2  12   3        3.30       -0.72      8.62 o
  -1  12   3       47.43       58.42      8.20 o
   0  12   3      802.43      820.87     63.62 o
   1  12   3       32.05       50.23     14.83 o
   2  12   3        5.01        1.61      9.74 o
   3  12   3      132.29      165.57     13.87 o
   4  12   3      183.84      209.94     13.04 o
   5  12   3       10.20        9.76     11.14 o
   6  12   3       18.55       24.79     11.37 o
  -6  13   3       23.46        8.13     21.53 o
  -5  13   3      111.22      119.11     21.53 o
  -4  13   3        4.58        1.91     16.74 o
  -3  13   3      235.56      259.52     17.21 o
  -2  13   3      314.41      356.93     19.70 o
  -1  13   3      484.06      470.88     24.09 o
   0  13   3       65.56       75.58     20.09 o
   1  13   3      536.24      542.94     44.01 o
   2  13   3      305.32      385.56     33.49 o
   3  13   3      260.77      227.22     24.87 o
   4  13   3        6.69       10.67     10.23 o
   5  13   3       98.99      101.67     22.48 o
   6  13   3       24.17       11.99     13.10 o
  -5  14   3       16.30       46.88     20.57 o
  -4  14   3      134.47      132.98     22.00 o
  -3  14   3       10.15       11.13     10.46 o
  -2  14   3       63.62       84.12     10.65 o
  -1  14   3       11.19       12.46      9.77 o
   0  14   3      140.35       99.87     14.83 o
   1  14   3       23.94        6.22     17.22 o
   2  14   3       75.86      108.11     20.09 o
   3  14   3        4.99       -2.87     16.26 o
   4  14   3      116.13      117.46     22.96 o
   5  14   3       21.00      -22.48     22.48 o
  -3  15   3       12.73        1.20     13.91 o
  -2  15   3      136.50      162.64     13.45 o
  -1  15   3       45.08       50.48     14.94 o
   0  15   3       13.56       10.01     15.79 o
   1  15   3       37.42       49.75     22.00 o
   2  15   3      114.14      169.82     24.87 o
   3  15   3       13.88       -2.39     14.70 o
  -1  16   3      123.40      101.71     17.74 o
   0  16   3       25.03       39.96     17.50 o
   1  16   3      115.70      151.64     26.31 o
   0   0   4      982.71     1061.02     45.55 o
   1   0   4     4856.35     4984.87    163.14 o
   2   0   4     3707.26     3523.25    104.98 o
   3   0   4     5621.01     5123.69    215.06 o
   4   0   4       56.05      109.40      5.45 o
   5   0   4      369.45      409.34     23.67 o
   6   0   4       16.16       21.18      8.38 o
   7   0   4       40.81       44.84     10.47 o
   8   0   4      219.98      223.90     15.46 o
   9   0   4       63.62       55.83      6.38 o
  10   0   4       81.01       44.41      7.57 o
 -10   1   4        5.34       17.21      7.65 o
  -9   1   4       67.86       86.23      9.04 o
  -8   1   4      337.45      356.87     15.89 o
  -7   1   4      175.98      198.96      9.75 o
  -6   1   4      312.23      269.34     11.87 o
  -5   1   4     1334.78     1377.11     59.37 o
  -4   1   4     4108.16     4224.13    138.53 o
  -3   1   4     1368.66     1532.32     50.17 o
  -2   1   4    14262.13    14134.52    433.68 o
  -1   1   4     6849.37     7130.02    255.06 o
   0   1   4      507.59      474.38     13.06 o
   1   1   4     6739.65     6891.17    209.63 o
   2   1   4    15699.11    15585.16    611.41 o
   3   1   4     1344.11     1523.95     78.30 o
   4   1   4     4104.65     4272.65    215.96 o
   5   1   4     1328.45     1401.09     71.53 o
   6   1   4      339.12      347.29     26.79 o
   7   1   4      152.04      175.08     20.57 o
   8   1   4      408.67      387.95     34.44 o
   9   1   4       75.05       98.45     12.12 o
  10   1   4        6.75       11.35     10.40 o
 -10   2   4        9.53       16.98      7.41 o
  -9   2   4        5.57       15.23      6.17 o
  -8   2   4       70.47       59.10      5.96 o
  -7   2   4      188.95      202.77     10.26 o
  -6   2   4      544.15      551.25     21.33 o
  -5   2   4      490.25      454.78     16.19 o
  -4   2   4     6228.58     6027.11    202.64 o
  -3   2   4     4273.52     4594.80    147.77 o
  -2   2   4    16014.03    16773.74    545.76 o
  -1   2   4     5730.47     6025.72    169.64 o
   0   2   4    47416.24    44659.09   1460.09 o
   1   2   4     5961.88     6275.67    184.49 o
   2   2   4    15655.17    16686.28    610.21 o
   3   2   4     3995.62     4434.18    163.89 o
   4   2   4     6589.74     6494.83    260.69 o
   5   2   4      387.10      352.08     18.37 o
   6   2   4      516.69      524.00     30.44 o
   7   2   4      197.69      210.42     14.78 o
   8   2   4       48.34       41.61     14.83 o
   9   2   4        3.69       10.66     11.06 o
  10   2   4        6.89        5.60     13.39 o
  -9   3   4       91.10      112.77      9.53 o
  -8   3   4       39.82       56.86      7.04 o
  -7   3   4       54.66       66.76      6.08 o
  -6   3   4      348.67      326.45     13.76 o
  -5   3   4      206.16      180.26      7.57 o
  -4   3   4     2800.14     2898.95    105.39 o
  -3   3   4     1528.97     1311.82     45.72 o
  -2   3   4     6292.77     6649.69    216.41 o
  -1   3   4     1055.84     1038.27     32.89 o
   0   3   4     1299.63     1232.60     40.49 o
   1   3   4      994.59      956.16     29.96 o
   2   3   4     6151.03     6609.32    217.27 o
   3   3   4     1685.11     1486.59     50.68 o
   4   3   4     2655.61     2831.71    103.99 o
   5   3   4      123.42       96.51     10.13 o
   6   3   4      310.65      277.42     19.95 o
   7   3   4       51.27       77.53     15.07 o
   8   3   4       37.80       59.50     20.57 o
   9   3   4       90.31      113.28     13.67 o
  -9   4   4       18.26       18.45      7.68 o
  -8   4   4       75.94       83.88      7.82 o
  -7   4   4       32.46       36.69      8.76 o
  -6   4   4     1622.29     1661.63     70.51 o
  -5   4   4      205.00      232.33     11.04 o
  -4   4   4     2298.41     2256.33     98.76 o
  -3   4   4     3589.89     4080.28    147.92 o
  -2   4   4     7597.79     7757.78    282.33 o
  -1   4   4       96.01       91.98      3.32 o
   0   4   4    12524.63    12386.40    367.02 o
   1   4   4       67.43       57.28      3.68 o
   2   4   4     7807.63     7710.62    252.85 o
   3   4   4     3546.65     4001.09    132.35 o
   4   4   4     2314.23     2338.26     83.91 o
   5   4   4      183.38      191.54      9.11 o
   6   4   4     1533.83     1580.35     86.40 o
   7   4   4       20.41       23.09     10.52 o
   8   4   4       80.37       76.28     11.37 o
   9   4   4       16.12       12.99     11.23 o
  -9   5   4      106.58      104.19     10.09 o
  -8   5   4       74.06       82.70      8.42 o
  -7   5   4      209.07      232.09     13.79 o
  -6   5   4      322.06      306.85     15.74 o
  -5   5   4       30.34       31.61      5.30 o
  -4   5   4     1806.22     1821.24     75.29 o
  -3   5   4     3349.17     3336.02    138.88 o
  -2   5   4    11611.47    11880.49    388.27 o
  -1   5   4      760.09      890.15     28.50 o
   0   5   4      161.96      199.40      6.84 o
   1   5   4      929.76     1012.61     34.84 o
   2   5   4    11277.06    11723.27    494.93 o
   3   5   4     3311.05     3205.71    106.82 o
   4   5   4     1743.44     1720.26     52.61 o
   5   5   4       70.00       64.28      4.00 o
   6   5   4      293.51      285.17     19.95 o
   7   5   4      241.30      264.73     17.58 o
   8   5   4       58.83       48.41     11.42 o
   9   5   4      112.61      116.82     14.33 o
  -9   6   4       40.25       58.97      9.49 o
  -8   6   4       13.18       13.19      7.65 o
  -7   6   4       75.41       75.80      8.01 o
  -6   6   4      511.11      553.94     36.36 o
  -5   6   4     1052.49      979.38     45.29 o
  -4   6   4      393.69      416.02     16.66 o
  -3   6   4     3298.83     3139.39    130.22 o
  -2   6   4     2293.41     2315.02     76.64 o
  -1   6   4     3059.79     3194.34    106.18 o
   0   6   4     1588.28     1558.74     47.04 o
   1   6   4     3215.36     3340.95    136.46 o
   2   6   4     1797.07     1807.82     75.53 o
   3   6   4     3144.08     2972.43    111.51 o
   4   6   4      279.90      303.08     12.23 o
   5   6   4     1164.95     1063.18     34.50 o
   6   6   4      356.73      368.03     15.55 o
   7   6   4      103.01      101.95     12.05 o
   8   6   4       10.16       14.46     11.00 o
   9   6   4       43.22       36.36     21.53 o
  -9   7   4       78.23       76.27     11.01 o
  -8   7   4       96.20      108.55     10.18 o
  -7   7   4       84.07       75.15      8.35 o
  -6   7   4       32.32       31.78      6.87 o
  -5   7   4      618.69      607.48     29.87 o
  -4   7   4      666.97      664.70     46.68 o
  -3   7   4      252.02      234.81     10.80 o
  -2   7   4      781.59      718.05     29.35 o
  -1   7   4      438.79      580.01     19.59 o
   0   7   4     1235.82     1137.52     42.37 o
   1   7   4      316.15      404.92     22.18 o
   2   7   4      878.88      819.73     29.04 o
   3   7   4      293.54      263.84     17.30 o
   4   7   4      959.62      952.78     32.44 o
   5   7   4      680.40      689.11     25.46 o
   6   7   4       45.59       35.66      5.23 o
   7   7   4       68.45       47.88      7.43 o
   8   7   4      122.58      110.26      9.84 o
   9   7   4       81.53       84.15      9.26 o
  -8   8   4       24.80       16.13      8.95 o
  -7   8   4       68.64       67.31     14.29 o
  -6   8   4        9.32       13.02      6.89 o
  -5   8   4       58.44       65.63      7.50 o
  -4   8   4      883.38      849.44     35.99 o
  -3   8   4      936.87      843.59     33.03 o
  -2   8   4      145.74      140.69      6.63 o
  -1   8   4     1933.28     1898.27     61.45 o
   0   8   4     8040.31     8605.87    315.21 o
   1   8   4     1786.47     1725.82     96.70 o
   2   8   4      112.76      104.72      9.64 o
   3   8   4     1057.11      939.13     46.84 o
   4   8   4      792.19      763.50     30.59 o
   5   8   4       79.65       87.94      5.85 o
   6   8   4       28.45       42.87      7.39 o
   7   8   4       90.08       92.81      9.22 o
   8   8   4       21.33       22.05      7.56 o
  -8   9   4       67.39       68.50     16.03 o
  -7   9   4        8.81        0.78     10.43 o
  -6   9   4        5.84       12.35      7.66 o
  -5   9   4       69.19       81.03      7.89 o
  -4   9   4      537.51      537.78     22.43 o
  -3   9   4      109.93       89.87      5.87 o
  -2   9   4      446.20      468.54     21.32 o
  -1   9   4      526.91      558.62     18.93 o
   0   9   4     2470.52     2416.67     89.17 o
   1   9   4      437.68      448.65     29.58 o
   2   9   4      408.59      450.00     26.72 o
   3   9   4      119.06       93.44     19.85 o
   4   9   4      400.01      393.55     21.82 o
   5   9   4       46.08       54.75      8.96 o
   6   9   4       16.27        9.95      8.09 o
   7   9   4       15.55       14.24      8.34 o
   8   9   4       50.23       42.42     10.18 o
  -7  10   4       28.71       32.32     11.72 o
  -6  10   4       21.63       25.60     10.78 o
  -5  10   4      150.05      163.34     16.74 o
  -4  10   4      182.09      153.74     24.40 o
  -3  10   4      405.98      417.40     20.65 o
  -2  10   4      255.81      226.70     12.49 o
  -1  10   4      380.71      414.08     18.34 o
   0  10   4       39.46       49.33      6.13 o
   1  10   4      253.64      280.98     21.98 o
   2  10   4      316.85      274.36     17.02 o
   3  10   4      471.74      457.16     26.04 o
   4  10   4      222.27      204.10     11.33 o
   5  10   4      138.94      164.78     10.27 o
   6  10   4       34.31       32.33      9.60 o
   7  10   4       22.96       20.03      9.70 o
  -7  11   4       20.02       28.36     12.83 o
  -6  11   4      182.25      168.00     15.18 o
  -5  11   4       48.91       59.88     11.44 o
  -4  11   4       89.96       83.21     10.81 o
  -3  11   4      309.39      337.04     18.03 o
  -2  11   4     1024.93     1107.83     47.95 o
  -1  11   4      100.28      103.94     17.46 o
   0  11   4      127.41      123.08     22.00 o
   1  11   4      151.23      143.13     11.83 o
   2  11   4     1009.61     1118.89     59.85 o
   3  11   4      360.25      366.78     23.67 o
   4  11   4       93.55       81.05      8.90 o
   5  11   4       78.32       75.82     11.22 o
   6  11   4      167.98      166.28     15.40 o
   7  11   4       27.95       23.37     11.41 o
  -6  12   4       71.47       83.24     20.09 o
  -5  12   4       16.92        8.13     17.22 o
  -4  12   4      146.42      146.38     19.61 o
  -3  12   4      259.00      243.12     16.91 o
  -2  12   4      541.91      502.66     24.84 o
  -1  12   4      539.05      563.70     32.95 o
   0  12   4      407.54      435.39     28.94 o
   1  12   4      511.65      591.73     48.31 o
   2  12   4      584.93      559.67     32.13 o
   3  12   4      262.38      269.73     18.09 o
   4  12   4      125.81      135.07     11.27 o
   5  12   4       33.59       14.47     11.58 o
   6  12   4       69.86       87.81     13.83 o
  -5  13   4       13.94        7.65     19.13 o
  -4  13   4       66.38       41.14     17.70 o
  -3  13   4       91.70      122.20     10.61 o
  -2  13   4        4.06       -3.08      8.28 o
  -1  13   4      248.68      237.85     16.71 o
   0  13   4       23.31       33.25      9.82 o
   1  13   4      245.20      242.53     25.83 o
   2  13   4       15.35       -1.91     17.22 o
   3  13   4       75.18       77.02     18.66 o
   4  13   4       52.92       71.11     10.49 o
   5  13   4       22.90       20.22     14.83 o
  -4  14   4      182.93      225.79     26.79 o
  -3  14   4       64.77       51.64      9.81 o
  -2  14   4       55.23       59.06     10.02 o
  -1  14   4       55.83       39.58      9.78 o
   0  14   4      169.18      251.14     29.66 o
   1  14   4       41.97       43.53     20.57 o
   2  14   4       51.43       48.31     19.61 o
   3  14   4       84.07      101.89     19.61 o
   4  14   4      182.28      238.32     28.46 o
  -3  15   4      104.32       73.06     15.40 o
  -2  15   4      100.72       96.91     11.82 o
  -1  15   4      211.43      198.76     18.86 o
   0  15   4       37.03       49.75     21.53 o
   1  15   4      193.75      199.48     25.83 o
   2  15   4       91.55      131.55     22.96 o
   3  15   4       88.67      119.59     21.53 o
   1   0   5     3639.61     4054.05    132.77 o
   2   0   5      470.28      468.98     15.74 o
   3   0   5      568.60      555.81     18.61 o
   4   0   5     5253.32     5369.74    225.73 o
   5   0   5      557.28      550.95     24.29 o
   6   0   5     3016.05     2958.18    154.37 o
   7   0   5      632.53      548.91     31.29 o
   8   0   5        0.76        4.19      3.80 o
   9   0   5        7.55        5.01      5.58 o
  10   0   5      142.53      155.94     11.14 o
 -10   1   5       35.74       39.71      7.83 o
  -9   1   5       62.50       61.68      7.16 o
  -8   1   5      172.76      169.26     10.91 o
  -7   1   5      144.47      130.18      8.51 o
  -6   1   5     2368.08     2462.93     90.39 o
  -5   1   5     1840.44     1723.12     52.44 o
  -4   1   5     1233.04     1178.26     40.55 o
  -3   1   5     1041.25     1107.27     37.39 o
  -2   1   5     6034.48     6628.84    193.08 o
  -1   1   5     8350.20     8455.22    287.32 o
   0   1   5    18837.97    18458.46    605.04 o
   1   1   5     7359.07     7486.04    236.18 o
   2   1   5     4720.15     5236.43    194.18 o
   3   1   5     1093.10     1164.13     41.36 o
   4   1   5     1407.49     1310.45     52.27 o
   5   1   5     1445.75     1371.42     67.35 o
   6   1   5     2264.63     2376.98    178.91 o
   7   1   5      135.71      101.64     10.68 o
   8   1   5      141.63      118.85     12.73 o
   9   1   5       38.69       42.39      8.40 o
  10   1   5       34.95       30.60      7.52 o
  -9   2   5       17.39       24.02      6.55 o
  -8   2   5      203.96      235.19     11.73 o
  -7   2   5      224.95      222.18     10.57 o
  -6   2   5      931.08      927.59     36.29 o
  -5   2   5      751.67      687.94     22.58 o
  -4   2   5     3312.64     3426.77    114.88 o
  -3   2   5     5874.03     5995.76    209.01 o
  -2   2   5    11622.12    12309.67    379.42 o
  -1   2   5     4887.31     5052.70    170.20 o
   0   2   5      633.50      576.59     17.67 o
   1   2   5     4291.61     4437.42    129.73 o
   2   2   5    12531.42    13270.28    383.35 o
   3   2   5     6537.26     6907.76    233.65 o
   4   2   5     3368.96     3613.96    127.42 o
   5   2   5      701.14      628.15     29.24 o
   6   2   5     1018.60     1025.99     51.74 o
   7   2   5      224.44      184.53     14.50 o
   8   2   5      217.80      242.85     17.30 o
   9   2   5       27.13       14.96      8.49 o
  -9   3   5       10.96        8.50      6.78 o
  -8   3   5      180.97      172.19      9.77 o
  -7   3   5       21.28       39.36      5.49 o
  -6   3   5       46.67       51.04      6.49 o
  -5   3   5      923.84      935.71     33.66 o
  -4   3   5     2305.86     2283.57     73.82 o
  -3   3   5      296.10      328.77     11.85 o
  -2   3   5      446.81      383.79     12.00 o
  -1   3   5      676.02      804.56     23.06 o
   0   3   5      496.41      518.63     17.54 o
   1   3   5      635.65      721.42     21.43 o
   3   3   5      336.86      346.00     15.16 o
   4   3   5     2204.05     2205.11     81.88 o
   5   3   5      798.24      836.90     38.53 o
   6   3   5       22.76       18.51      7.52 o
   7   3   5       30.12       32.05      8.73 o
   8   3   5      210.74      206.05     20.09 o
   9   3   5       13.93        8.06     10.94 o
  -9   4   5       29.58       32.97      8.11 o
  -8   4   5       41.85       49.67      7.43 o
  -7   4   5      588.85      567.45     24.74 o
  -6   4   5      516.36      548.22     22.36 o
  -5   4   5     2685.50     2644.45     98.57 o
  -4   4   5     1009.73      970.78     34.01 o
  -2   4   5     2255.64     1927.29     57.97 o
  -1   4   5     2446.99     2648.92     81.59 o
   0   4   5     1994.23     2130.25     69.66 o
   1   4   5     2726.92     2799.52     81.95 o
   3   4   5       69.26      109.19      4.59 o
   4   4   5      861.54      844.67     33.63 o
   5   4   5     2640.02     2701.59     97.35 o
   6   4   5      579.76      590.24     32.30 o
   7   4   5      452.93      414.52     30.78 o
   8   4   5       24.39       33.31     14.59 o
   9   4   5       26.14       30.01     12.38 o
  -9   5   5      123.98      126.11     11.21 o
  -8   5   5        7.16       14.01      7.34 o
  -7   5   5      154.89      172.88     10.54 o
  -6   5   5      444.62      458.98     21.70 o
  -5   5   5     2120.18     2005.88     91.21 o
  -4   5   5     1821.58     1763.21     78.79 o
  -3   5   5      159.03      129.76      8.56 o
  -2   5   5     2854.15     3110.25     96.32 o
  -1   5   5     5204.99     5279.07    157.58 o
   0   5   5    14901.13    14730.61    439.82 o
   1   5   5     5327.45     5251.13    221.01 o
   2   5   5     3072.96     3375.58    117.67 o
   3   5   5      181.02      148.76      5.84 o
   4   5   5     1441.01     1413.80     44.89 o
   5   5   5     2359.05     2205.16     77.57 o
   6   5   5      427.79      415.12     26.89 o
   7   5   5      141.55      149.95     13.76 o
   8   5   5        6.75       -9.00     10.57 o
   9   5   5      128.86      146.38     25.35 o
  -9   6   5       17.34       15.74      8.98 o
  -8   6   5        8.07       30.46      8.15 o
  -7   6   5      223.86      209.00     12.88 o
  -6   6   5      750.07      770.80     38.67 o
  -5   6   5       55.80       51.73      7.76 o
  -4   6   5      521.87      529.71     29.27 o
  -3   6   5      826.28      817.21     37.36 o
  -2   6   5       10.59        7.06      2.90 o
  -1   6   5     2451.03     2355.91     70.14 o
   0   6   5     2093.30     1800.51     54.20 o
   1   6   5     2375.01     2317.14     85.05 o
   2   6   5        0.85       10.68      3.39 o
   3   6   5      920.78      882.55     31.97 o
   4   6   5      713.89      708.69     20.36 o
   5   6   5       42.81       47.93      3.12 o
   6   6   5      929.82      917.08     32.96 o
   7   6   5      260.08      263.90     36.36 o
   8   6   5       10.70       11.96     20.57 o
   9   6   5       16.16      -20.57     21.05 o
  -8   7   5      216.04      249.13     15.31 o
  -7   7   5      107.90      113.19      9.69 o
  -6   7   5      137.30      191.39     19.07 o
  -5   7   5      889.18      860.03     38.29 o
  -4   7   5      609.85      575.65     27.80 o
  -3   7   5     1354.15     1369.68     54.55 o
  -2   7   5      451.86      455.14     14.79 o
  -1   7   5     1497.11     1504.85     45.41 o
   0   7   5      429.86      421.98     14.91 o
   1   7   5     1236.99     1217.80     50.32 o
   2   7   5      356.32      352.37     16.19 o
   3   7   5     1661.84     1612.01     62.48 o
   4   7   5      638.47      624.89     23.25 o
   5   7   5      889.43      859.78     32.72 o
   6   7   5      182.51      204.94     11.71 o
   7   7   5       92.96      100.78      8.99 o
   8   7   5      228.90      216.08     16.27 o
  -8   8   5       35.46       26.87      9.21 o
  -7   8   5       33.07       32.60      8.34 o
  -6   8   5       95.68      110.42      9.75 o
  -5   8   5      266.06      285.81     24.86 o
  -4   8   5       54.57       51.13      6.80 o
  -3   8   5     1778.90     1763.40     68.90 o
  -2   8   5     2954.49     2992.74     98.11 o
  -1   8   5     1293.52     1229.05     39.13 o
   0   8   5       16.63       22.86      3.79 o
   1   8   5     1144.51     1052.06     49.88 o
   2   8   5     2911.77     2923.19    125.05 o
   3   8   5     2091.17     2006.66     80.15 o
   4   8   5       56.59       49.63      5.70 o
   5   8   5      322.40      355.66     16.31 o
   6   8   5      125.79      130.82     10.50 o
   7   8   5       26.31       30.00      7.42 o
   8   8   5       39.45       26.00     10.05 o
  -8   9   5       23.59        3.59     12.28 o
  -7   9   5       26.74       15.29     27.27 o
  -6   9   5       43.37       44.92      9.23 o
  -5   9   5      587.79      580.16     35.72 o
  -4   9   5      184.14      188.09     14.97 o
  -3   9   5      180.20      222.09     10.23 o
  -2   9   5      277.99      209.11     23.18 o
  -1   9   5     3084.07     3037.61    102.98 o
   0   9   5       72.94       59.49      5.07 o
   1   9   5     3405.24     3307.54    162.10 o
   2   9   5      207.51      176.37     12.80 o
   4   9   5      142.19      147.42     11.64 o
   5   9   5      588.12      608.65     27.58 o
   6   9   5       33.44       47.72      8.84 o
   7   9   5       26.55       29.78      8.60 o
   8   9   5       27.94        9.73      9.14 o
  -7  10   5      103.65       78.10     12.64 o
  -6  10   5      185.05      172.56     16.50 o
  -5  10   5      318.13      327.63     23.80 o
  -4  10   5      279.33      335.22     21.98 o
  -3  10   5        0.03        4.70      5.51 o
  -2  10   5      287.72      272.61     12.92 o
  -1  10   5      198.16      200.56     15.52 o
   0  10   5       19.40       16.51      5.32 o
   1  10   5      274.01      296.13     17.92 o
   2  10   5      284.79      277.52     18.75 o
   3  10   5        1.29       -2.66     15.55 o
   4  10   5      247.77      305.45     20.78 o
   5  10   5      377.79      367.81     18.45 o
   6  10   5      201.16      204.42     15.57 o
   7  10   5       87.97       74.01     11.51 o
  -7  11   5       46.89       88.50     22.96 o
  -6  11   5      103.87      100.18     13.96 o
  -5  11   5      148.55      156.63     14.84 o
  -4  11   5      382.14      384.60     36.36 o
  -3  11   5        7.83        2.65      6.61 o
  -2  11   5      102.56      104.98      8.77 o
  -1  11   5        7.60       15.79     12.68 o
   0  11   5      610.76      675.15     37.32 o
   1  11   5       12.03       12.59      5.65 o
   2  11   5       81.37       95.82     10.81 o
   3  11   5       18.42       -2.26      9.06 o
   4  11   5      381.84      415.69     25.86 o
   5  11   5      162.75      188.58     11.69 o
   6  11   5       95.56       85.75     12.74 o
   7  11   5       51.33       62.20     14.83 o
  -6  12   5       20.69       30.14     20.09 o
  -5  12   5       18.03        4.31     16.74 o
  -4  12   5       51.92       48.31     16.26 o
  -3  12   5      295.42      296.81     16.69 o
  -2  12   5       10.69        9.79      7.46 o
  -1  12   5      438.91      425.81     27.51 o
   0  12   5      298.48      281.93     24.16 o
   1  12   5      499.57      482.67     39.23 o
   2  12   5       11.76       17.99     11.00 o
   3  12   5      333.89      342.13     22.06 o
   4  12   5       45.85       52.94      9.66 o
   5  12   5       13.99       21.01     11.58 o
   6  12   5       18.58       16.85     12.38 o
  -5  13   5       39.78       30.62     19.13 o
  -4  13   5      173.48      166.85     17.59 o
  -3  13   5       94.76       97.46     11.58 o
  -2  13   5      127.70      152.05     15.91 o
  -1  13   5       73.26       78.64     11.06 o
   0  13   5      242.73      185.60     25.83 o
   1  13   5       54.56       63.14     18.18 o
   2  13   5      123.37      163.12     22.00 o
   3  13   5       90.61       86.58     19.13 o
   4  13   5      191.95      199.93     13.88 o
   5  13   5       32.61       43.75     13.97 o
  -4  14   5       21.63       22.52     13.91 o
  -3  14   5       19.91       16.33     12.63 o
  -2  14   5      143.80      190.92     13.11 o
  -1  14   5       49.01       54.68     14.02 o
   0  14   5       31.32       33.96     22.00 o
   1  14   5       64.08       59.32     22.00 o
   2  14   5      122.46      167.91     25.35 o
   3  14   5       16.51       19.61     18.66 o
   4  14   5       17.81        1.38     14.02 o
  -3  15   5       15.40        5.45     21.77 o
  -2  15   5        6.81        2.70     13.53 o
  -1  15   5       78.20       79.72     17.94 o
   0  15   5       59.28       70.80     23.44 o
   1  15   5       90.49       86.58     24.87 o
   2  15   5       10.03        6.70     18.66 o
   3  15   5       11.32       15.79     21.53 o
   0   0   6      161.06      173.07     11.16 o
   1   0   6     1457.14     1377.55     50.62 o
   2   0   6     9819.08     9042.92    329.46 o
   3   0   6      631.74      616.47     18.84 o
   4   0   6     2793.95     2963.17     88.59 o
   5   0   6      200.24      150.18      8.19 o
   6   0   6     1744.25     1706.09     72.60 o
   7   0   6       48.11       37.02      8.16 o
   8   0   6      690.45      770.84     35.05 o
   9   0   6        6.91       24.96      5.93 o
  -9   1   6        0.40       -1.73      6.29 o
  -8   1   6      322.76      362.29     18.04 o
  -7   1   6      283.25      263.42     13.45 o
  -6   1   6      596.62      642.35     29.27 o
  -5   1   6      567.92      535.42     17.81 o
  -4   1   6     7239.27     7219.82    274.09 o
  -3   1   6     4365.30     4428.21    149.03 o
  -2   1   6     2540.17     2292.08     84.68 o
  -1   1   6     4712.82     4578.98    175.34 o
   0   1   6      770.37      796.43     29.46 o
   1   1   6     5130.06     4930.72    133.70 o
   2   1   6     2623.27     2326.55     76.03 o
   3   1   6     4695.52     4688.08    136.47 o
   4   1   6     7750.40     7764.05    271.36 o
   5   1   6      399.19      382.44     17.60 o
   6   1   6      619.64      680.57     29.14 o
   7   1   6      243.06      234.16     17.76 o
   8   1   6      310.14      312.87     22.32 o
   9   1   6        1.77        7.07      8.08 o
  -9   2   6       73.07       74.14      8.09 o
  -8   2   6       67.06       74.97      6.78 o
  -7   2   6      173.77      129.30      7.74 o
  -6   2   6     1000.28      990.83     36.11 o
  -5   2   6      437.84      442.52     17.71 o
  -4   2   6      815.79      769.21     24.04 o
  -3   2   6     1713.97     1740.18     53.81 o
  -2   2   6     5126.23     6196.95    210.15 o
  -1   2   6     3203.75     3269.83    118.69 o
   0   2   6     2988.10     2693.90     89.35 o
   1   2   6     3168.14     3228.43     90.44 o
   2   2   6     5733.54     6671.51    193.53 o
   3   2   6     1790.37     1863.21     54.26 o
   4   2   6      686.59      657.33     23.90 o
   5   2   6      557.28      568.94     17.62 o
   6   2   6      904.15      904.68     35.96 o
   7   2   6      195.30      152.15      9.50 o
   8   2   6       58.18       67.30      8.42 o
   9   2   6       80.55       82.49      9.61 o
  -9   3   6       32.67       28.76      7.23 o
  -8   3   6        9.22       10.88      6.73 o
  -7   3   6       90.85       92.90      6.50 o
  -6   3   6     1100.27     1106.87     43.05 o
  -5   3   6       93.00       84.78      4.98 o
  -4   3   6      219.49      186.78      7.69 o
  -3   3   6     2082.78     2017.79     58.33 o
  -2   3   6     4981.60     5295.57    156.78 o
  -1   3   6     2943.26     3092.97    108.62 o
   0   3   6      287.76      258.00      9.45 o
   1   3   6     3298.35     3450.67     92.11 o
   2   3   6     4926.65     5245.05    173.01 o
   3   3   6     1947.62     1886.29     58.82 o
   4   3   6      230.81      188.34      7.58 o
   5   3   6       96.69       95.21      7.25 o
   6   3   6     1183.51     1185.43     49.20 o
   7   3   6       55.67       52.19     10.42 o
   8   3   6       11.88        3.99      8.61 o
   9   3   6       29.89       21.86      9.13 o
  -9   4   6      111.92      120.28     10.56 o
  -8   4   6      214.41      227.89     13.28 o
  -7   4   6      562.20      570.61     22.71 o
  -6   4   6      231.69      261.00     12.03 o
  -5   4   6       63.95       83.96      5.83 o
  -4   4   6      215.17      219.33      8.24 o
  -3   4   6     2210.38     2240.00     77.45 o
  -2   4   6     1744.25     1839.16     49.70 o
  -1   4   6      660.82      557.72     17.63 o
   0   4   6     1972.15     1655.80     60.96 o
   1   4   6      690.31      588.40     21.64 o
   2   4   6     1432.94     1439.52     54.39 o
   3   4   6     2446.41     2464.25     71.24 o
   4   4   6      180.77      190.29      6.89 o
   5   4   6      118.75      145.47      9.94 o
   6   4   6      229.95      245.70     13.06 o
   7   4   6      563.09      489.01     33.48 o
   8   4   6      233.05      217.46     17.21 o
   9   4   6      122.70      113.59     17.94 o
  -9   5   6        3.75        9.06      8.83 o
  -8   5   6      280.58      317.70     18.39 o
  -7   5   6      170.76      173.61     10.76 o
  -6   5   6      121.43      104.27      8.35 o
  -5   5   6      321.45      366.30     18.59 o
  -4   5   6     1978.69     2035.89     79.56 o
  -3   5   6     2224.23     2237.14     74.37 o
  -2   5   6     7477.27     7313.39    242.60 o
  -1   5   6      665.12      648.47     20.10 o
   0   5   6     1220.86     1174.75     35.59 o
   2   5   6     7686.46     7537.47    223.39 o
   3   5   6     2258.31     2293.21     74.66 o
   4   5   6     2189.06     2228.73     64.74 o
   5   5   6      366.76      381.55     15.60 o
   6   5   6      168.96      146.33      9.12 o
   7   5   6      162.65      141.91     17.46 o
   8   5   6      283.83      289.20     28.94 o
   9   5   6        1.40       12.44     22.48 o
  -9   6   6       60.07       67.50     10.28 o
  -8   6   6      504.78      560.02     28.10 o
  -7   6   6      103.30       84.07      8.85 o
  -6   6   6      617.44      614.23     27.53 o
  -5   6   6      961.45      973.72     38.11 o
  -4   6   6     1212.80     1295.66     55.77 o
  -3   6   6      115.19      116.65      6.02 o
  -2   6   6      691.94      721.81     22.77 o
  -1   6   6     1710.61     1608.58     45.93 o
   0   6   6        2.92       12.17      2.50 o
   1   6   6     1482.50     1339.73     64.32 o
   2   6   6      733.30      743.56     24.84 o
   3   6   6      199.71      197.56     14.83 o
   4   6   6     1213.45     1279.36     42.76 o
   5   6   6      793.49      803.18     26.24 o
   6   6   6      600.16      575.15     20.36 o
   7   6   6      123.90      115.29     20.09 o
   8   6   6      514.34      486.02     48.79 o
   9   6   6       56.37       52.62     22.48 o
  -8   7   6       50.21       55.52      9.50 o
  -7   7   6       74.03       77.41      8.97 o
  -6   7   6      281.75      253.34     13.56 o
  -5   7   6      224.91      226.26     12.21 o
  -4   7   6     1832.75     1862.23     78.96 o
  -3   7   6      823.53      891.83     29.74 o
  -2   7   6      157.35      163.90      8.52 o
  -1   7   6     2906.14     2893.64    107.11 o
   0   7   6      752.72      844.93     28.44 o
   1   7   6     2986.15     3006.35    123.94 o
   2   7   6      145.87      145.56      8.78 o
   3   7   6      822.83      869.00     38.19 o
   4   7   6     1798.15     1801.57     67.40 o
   5   7   6      212.53      216.96      9.28 o
   6   7   6      265.27      211.57     15.85 o
   7   7   6       76.96       77.34     23.68 o
   8   7   6       58.49       62.26     12.44 o
  -8   8   6       17.05       19.35      9.26 o
  -7   8   6       78.18       78.25      9.74 o
  -6   8   6      341.59      315.63     19.49 o
  -5   8   6       52.48       55.41      8.66 o
  -4   8   6      546.90      573.04     28.71 o
  -3   8   6      319.93      366.03     13.40 o
  -2   8   6      555.45      597.96     23.96 o
  -1   8   6      256.83      294.91      9.54 o
   0   8   6     1456.84     1417.84     47.04 o
   1   8   6      186.63      201.19     10.15 o
   2   8   6      603.97      630.76     27.61 o
   3   8   6      288.94      335.15     17.12 o
   4   8   6      634.03      656.01     27.70 o
   5   8   6       45.73       51.69      6.17 o
   6   8   6      356.34      303.23     20.22 o
   7   8   6       84.92       79.83      9.49 o
   8   8   6       18.23       26.87      8.61 o
  -8   9   6       40.05       37.96     13.25 o
  -7   9   6       68.14       79.01     22.72 o
  -6   9   6      174.97      191.97     25.59 o
  -5   9   6       11.87       20.14      7.45 o
  -4   9   6       98.52      114.84      9.39 o
  -3   9   6     2211.06     2134.07     67.17 o
  -2   9   6      266.54      248.09     14.31 o
  -1   9   6     2447.14     2395.13     77.36 o
   0   9   6      608.51      662.57     29.68 o
   1   9   6     2392.90     2253.98     85.17 o
   2   9   6      297.83      272.82     11.72 o
   3   9   6     1871.18     1783.37    106.33 o
   4   9   6      103.03      126.29     10.42 o
   5   9   6       10.88        6.12      8.10 o
   6   9   6      167.26      197.53     14.68 o
   7   9   6       54.07       50.76      9.75 o
   8   9   6       33.22       35.89     20.57 o
  -7  10   6      206.87      193.65     19.61 o
  -6  10   6       59.49       50.33     12.26 o
  -5  10   6       75.30       93.35     11.33 o
  -4  10   6      355.38      311.74     21.12 o
  -3  10   6      214.69      233.53     10.58 o
  -2  10   6      230.14      254.96     18.04 o
  -1  10   6      191.34      156.58     12.07 o
   0  10   6       16.86        3.73      6.29 o
   1  10   6      212.59      174.37      9.83 o
   2  10   6      248.66      279.36     21.05 o
   3  10   6      179.12      184.51     15.03 o
   4  10   6      349.18      346.12     22.15 o
   5  10   6       63.34       72.71      8.55 o
   6  10   6       64.43       75.49     11.48 o
   7  10   6      215.23      199.36     16.27 o
  -7  11   6        4.76       14.83     21.53 o
  -6  11   6        7.97       -9.09     19.13 o
  -5  11   6      297.36      285.58     27.75 o
  -4  11   6      131.81      132.40     14.60 o
  -3  11   6       65.92       65.87      7.61 o
  -2  11   6      819.26      814.11     38.47 o
  -1  11   6       45.85       89.04      9.91 o
   0  11   6       49.85       71.71      8.37 o
   1  11   6       57.34      100.99     14.59 o
   2  11   6      962.86      992.40     58.12 o
   3  11   6       74.22       83.76     14.11 o
   4  11   6      154.08      150.87     12.84 o
   5  11   6      294.71      287.31     16.84 o
   6  11   6       22.71        9.09     11.14 o
   7  11   6        7.24       15.26     13.87 o
  -6  12   6        6.58      -17.22     19.13 o
  -5  12   6      347.54      298.98     29.18 o
  -4  12   6       81.70       73.87     13.88 o
  -3  12   6        9.58       15.50      7.58 o
  -2  12   6       32.49       42.85      7.97 o
  -1  12   6      678.17      673.95     41.62 o
   0  12   6       58.84       75.10     18.66 o
   1  12   6      651.78      625.22     55.49 o
   2  12   6       36.39       44.16     11.49 o
   3  12   6       10.55       12.38     10.46 o
   4  12   6       94.89      107.40     12.46 o
   5  12   6      292.44      286.54     16.87 o
   6  12   6        4.75       20.57     12.53 o
  -5  13   6       26.30       18.61     14.14 o
  -4  13   6       15.27       13.90     13.36 o
  -3  13   6       45.37       41.93     12.46 o
  -2  13   6      623.25      537.35     26.66 o
  -1  13   6       74.55       98.06     22.96 o
   0  13   6       63.61       99.50     21.05 o
   1  13   6       73.17       85.15     22.00 o
   2  13   6      622.69      596.04     49.27 o
   3  13   6       37.09       53.58     19.61 o
   4  13   6       13.01       -9.38     16.26 o
   5  13   6       23.90       24.96     20.57 o
  -4  14   6        2.30        9.69     20.81 o
  -3  14   6      226.75      219.23     18.72 o
  -2  14   6       20.38       13.01     13.09 o
  -1  14   6       66.57       62.67     22.00 o
   0  14   6        2.55      -10.05     19.61 o
   1  14   6       60.38       67.45     23.44 o
   2  14   6       24.31       42.10     19.13 o
   3  14   6      218.56      203.30     27.75 o
   4  14   6        9.82       14.35     15.06 o
  -2  15   6       22.70        9.63     13.88 o
  -1  15   6       42.26       38.27     36.83 o
   0  15   6       23.86       49.75     22.96 o
   1  15   6       66.96       97.11     22.48 o
   2  15   6       31.95       46.40     22.96 o
   1   0   7     1141.02     1114.09     41.12 o
   2   0   7      163.56      184.55      8.05 o
   3   0   7      880.76      854.67     28.18 o
   4   0   7     1212.74     1186.82     39.17 o
   5   0   7     1206.98     1245.92     40.92 o
   6   0   7      308.43      259.94     11.45 o
   7   0   7      147.53      155.18      9.18 o
   8   0   7      100.84       96.77      9.62 o
   9   0   7       24.57       12.70      5.96 o
  -9   1   7       67.50       69.92      7.82 o
  -8   1   7       24.92       24.67      5.91 o
  -7   1   7      148.81      162.34      9.57 o
  -6   1   7      746.59      738.81     27.25 o
  -5   1   7     2108.86     2385.51     81.94 o
  -4   1   7     1593.29     1587.25     47.98 o
  -3   1   7     1967.26     2055.48     70.82 o
  -2   1   7     4939.34     4999.69    188.25 o
  -1   1   7     2313.37     2128.41     78.29 o
   0   1   7    16666.55    16927.39    617.44 o
   1   1   7     2279.57     2143.21     64.35 o
   2   1   7     5246.06     5277.88    169.04 o
   3   1   7     2168.51     2277.39     71.24 o
   4   1   7     1361.98     1357.45     43.82 o
   5   1   7     2401.79     2650.92     91.09 o
   6   1   7      678.68      676.39     31.54 o
   7   1   7      140.05      131.92     12.16 o
   8   1   7       43.40       52.65     12.44 o
   9   1   7       86.98       87.81      9.86 o
  -9   2   7        4.99        0.98      9.02 o
  -8   2   7        7.82        1.35      6.01 o
  -7   2   7      163.47      215.21     15.46 o
  -6   2   7       87.49      113.25      6.52 o
  -5   2   7      902.91      886.06     32.93 o
  -4   2   7     1657.06     1758.71     56.24 o
  -3   2   7     1293.98     1326.48     40.58 o
  -2   2   7    10677.38    10752.57    330.44 o
  -1   2   7     9198.44     9780.12    378.28 o
   0   2   7     2691.48     2988.68     98.31 o
   1   2   7    10237.95    10693.87    288.42 o
   2   2   7     9396.48     9541.94    332.43 o
   3   2   7     1105.71     1154.97     37.35 o
   4   2   7     1620.19     1685.38     47.73 o
   5   2   7      864.81      868.59     29.41 o
   6   2   7       80.00       94.74      6.53 o
   7   2   7      148.02      164.78     11.33 o
   8   2   7       30.49       17.30      7.67 o
   9   2   7        6.31        7.90      9.49 o
  -9   3   7       20.03       26.02      7.82 o
  -8   3   7      181.57      201.40     10.35 o
  -7   3   7      205.69      168.95      9.35 o
  -6   3   7      395.61      429.03     19.52 o
  -5   3   7     1745.30     1754.99     57.61 o
  -4   3   7      172.54      161.38      6.18 o
  -3   3   7      307.94      329.53     11.61 o
  -1   3   7     2222.78     2125.02     61.65 o
   0   3   7       12.25       20.24      2.58 o
   1   3   7     1920.09     1946.15     67.27 o
   2   3   7      286.49      276.07     10.05 o
   3   3   7      358.44      386.65     11.67 o
   4   3   7      169.82      143.81      5.81 o
   5   3   7     1709.13     1725.95     57.42 o
   6   3   7      445.95      482.67     18.78 o
   7   3   7      221.95      202.03     13.68 o
   8   3   7      154.05      147.13     11.70 o
   9   3   7       20.90       21.53     19.13 o
  -9   4   7       11.42       10.80      8.66 o
  -8   4   7       27.24       42.19      7.19 o
  -7   4   7      157.13      179.19      9.80 o
  -6   4   7      356.15      358.51     15.10 o
  -5   4   7      517.67      498.45     15.91 o
  -4   4   7     2471.27     2292.78     71.35 o
  -3   4   7       15.47       15.19      2.98 o
  -2   4   7     2090.46     2011.94     64.06 o
  -1   4   7      813.84      871.20     27.84 o
   0   4   7     8841.70     9372.33    342.42 o
   1   4   7      755.05      777.52     30.91 o
   2   4   7     1986.25     1901.79     58.95 o
   3   4   7       43.85       36.16      2.68 o
   4   4   7     2678.05     2481.11     71.92 o
   5   4   7      398.75      373.54     15.76 o
   6   4   7      295.66      313.46     15.01 o
   7   4   7      176.29      180.49     11.54 o
   8   4   7       53.24       64.61     17.70 o
   9   4   7       14.26       10.52     19.61 o
  -9   5   7      212.80      227.03     14.56 o
  -8   5   7       37.20       36.15     12.56 o
  -7   5   7      136.79      144.60     13.67 o
  -6   5   7      631.06      610.96     29.46 o
  -5   5   7      638.30      646.61     22.53 o
  -4   5   7     2103.35     2025.87     69.80 o
  -3   5   7     1700.59     1745.06     57.86 o
  -2   5   7     1333.07     1556.27     48.49 o
  -1   5   7     2487.61     2493.47     73.36 o
   0   5   7    12474.77    12100.45    441.98 o
   1   5   7     2371.10     2360.97     89.58 o
   2   5   7     1191.64     1391.35     44.51 o
   3   5   7     1744.69     1765.77     58.03 o
   4   5   7     2260.80     2196.35     64.05 o
   5   5   7      524.16      528.17     16.49 o
   6   5   7      653.77      645.70     28.98 o
   7   5   7      118.60       99.67     13.18 o
   8   5   7       34.06       26.31     18.66 o
   9   5   7      214.33      184.65     27.75 o
  -8   6   7       32.26       46.20      9.06 o
  -7   6   7       25.78       44.05      7.88 o
  -6   6   7      152.34      166.01     10.50 o
  -5   6   7      116.11      115.74      8.89 o
  -4   6   7      438.40      439.56     16.08 o
  -3   6   7     1265.80     1300.07     37.46 o
  -2   6   7      379.94      394.46     13.17 o
  -1   6   7     1120.72     1079.24     32.23 o
   0   6   7      778.69      933.92     31.56 o
   1   6   7     1058.78     1002.80     45.27 o
   2   6   7      403.70      396.61     15.84 o
   3   6   7      900.38      963.02     37.29 o
   4   6   7      449.77      424.81     14.20 o
   5   6   7      125.67      132.67      5.51 o
   6   6   7      136.02      148.85      7.58 o
   7   6   7        6.57       16.77     15.31 o
   8   6   7       34.27       25.35     19.61 o
  -8   7   7      106.32      104.66     10.75 o
  -7   7   7       37.88       35.17      8.91 o
  -6   7   7      556.54      557.47     26.23 o
  -5   7   7       90.31       94.51      9.08 o
  -4   7   7       16.60       17.55      5.30 o
  -3   7   7       97.57      106.49      4.72 o
  -2   7   7      482.72      529.08     15.90 o
  -1   7   7      806.67      813.52     30.84 o
   0   7   7      389.64      343.39     11.70 o
   1   7   7      831.19      821.04     35.79 o
   2   7   7      370.13      365.52     27.23 o
   3   7   7       47.09       56.80      5.00 o
   4   7   7       11.46       19.08      5.12 o
   5   7   7      144.35      157.83      6.51 o
   6   7   7      546.50      524.55     21.16 o
   7   7   7       55.91       41.93      5.07 o
   8   7   7       95.91       94.00      9.66 o
  -8   8   7       52.51       66.98     10.44 o
  -7   8   7       25.60       11.30     10.44 o
  -6   8   7       58.10       53.96      8.45 o
  -5   8   7      272.33      278.64     25.76 o
  -4   8   7      376.71      353.33     16.74 o
  -3   8   7     1203.98     1152.53     37.14 o
  -2   8   7     3141.90     2844.04     94.13 o
  -1   8   7     4639.27     4855.24    157.20 o
   0   8   7        9.43        9.35      3.50 o
   1   8   7     4665.27     4726.23    202.15 o
   2   8   7     3233.06     2899.91    121.00 o
   3   8   7     1089.87     1030.92     47.86 o
   4   8   7      408.92      403.57     18.50 o
   5   8   7      289.23      296.48     13.28 o
   6   8   7       55.27       61.16      8.61 o
   7   8   7       18.43       28.84      7.99 o
   8   8   7       46.23       51.77      9.17 o
  -7   9   7       27.77       34.65     11.95 o
  -6   9   7       93.79       75.97     11.58 o
  -5   9   7      512.80      485.05     29.74 o
  -4   9   7       47.91       73.78      7.63 o
  -3   9   7      198.08      187.93      9.30 o
  -2   9   7      286.29      318.45     14.73 o
  -1   9   7     1069.66     1069.17     35.49 o
   0   9   7      523.62      535.60     21.30 o
   1   9   7      772.35      752.25     41.04 o
   2   9   7      193.87      221.41     13.77 o
   3   9   7      228.18      180.31     13.88 o
   4   9   7       55.05       69.92      7.45 o
   5   9   7      483.67      469.78     23.41 o
   6   9   7       83.54       79.06     10.76 o
   7   9   7       21.37       27.43      9.41 o
  -7  10   7        9.12      -19.13     20.09 o
  -6  10   7       42.24       39.23     18.66 o
  -5  10   7       20.47       12.13     11.64 o
  -4  10   7      227.47      280.62     18.57 o
  -3  10   7      138.89      161.32     10.57 o
  -2  10   7       57.90       35.34      8.40 o
  -1  10   7      163.19      170.31     16.03 o
   0  10   7      661.37      735.27     32.52 o
   1  10   7      158.56      155.88     13.52 o
   2  10   7       53.87       35.17     11.96 o
   3  10   7      111.83      111.12     12.26 o
   4  10   7      228.20      262.21     17.74 o
   5  10   7       10.50        5.97      8.85 o
   6  10   7       21.78       25.71     10.34 o
   7  10   7       12.53        8.92     10.51 o
  -6  11   7       31.73       40.90     14.35 o
  -5  11   7      120.21      107.58     22.24 o
  -4  11   7      205.47      193.66     18.18 o
  -3  11   7      588.92      627.31     28.93 o
  -2  11   7      129.44      150.45     13.32 o
  -1  11   7      597.39      629.03     38.86 o
   0  11   7      860.61      821.35     64.10 o
   1  11   7      735.27      825.30     41.07 o
   2  11   7      165.14      199.48     33.25 o
   3  11   7      578.76      646.07     37.20 o
   4  11   7      228.75      223.74     26.79 o
   5  11   7      129.80      122.98     10.68 o
   6  11   7       34.12       37.80     12.24 o
  -6  12   7       12.56        7.31     14.84 o
  -5  12   7        2.72       10.32     12.98 o
  -4  12   7      155.98      161.84     15.38 o
  -3  12   7      410.99      363.29     23.15 o
  -2  12   7       55.80       60.32      8.58 o
  -1  12   7      394.40      281.28     30.62 o
   0  12   7     1168.55     1333.20    101.41 o
   1  12   7      388.58      332.94     30.62 o
   2  12   7       59.45       72.71     19.61 o
   3  12   7      388.18      330.43     22.48 o
   4  12   7      125.82      131.55     14.16 o
   5  12   7        1.58       -9.25      9.25 o
   6  12   7       13.00       -2.19     25.59 o
  -5  13   7       10.17       16.38     14.02 o
  -4  13   7       51.57       55.80     13.89 o
  -3  13   7       11.75       10.97     11.51 o
  -2  13   7       14.56       24.20     14.11 o
  -1  13   7       50.65       16.26     22.00 o
   0  13   7      221.46      165.04     26.31 o
   1  13   7       42.47       51.66     21.53 o
   2  13   7        2.84       23.44     18.18 o
   3  13   7       14.28       -1.91     19.13 o
   4  13   7       41.54       57.67     13.19 o
   5  13   7       17.43       17.88     23.92 o
  -3  14   7       83.08       69.84     24.87 o
  -2  14   7        9.14        1.81     12.48 o
  -1  14   7      125.42      172.21     25.83 o
   0  14   7        0.78        0.00     20.57 o
   1  14   7      125.51      137.77     26.79 o
   2  14   7        6.77        9.57     22.00 o
   3  14   7       87.67      153.08     23.92 o
  -2  15   7       42.59       71.99     27.27 o
  -1  15   7      115.61      105.96     17.32 o
   0  15   7        6.55       21.53     22.96 o
   1  15   7      115.29      119.11     26.79 o
   2  15   7       47.49       95.67     25.83 o
   0   0   8     7101.35     6886.62    355.97 o
   1   0   8     3835.75     4022.47    147.07 o
   2   0   8        6.53        1.05      2.83 o
   3   0   8     1277.80     1291.83     47.57 o
   4   0   8      968.52      935.42     31.00 o
   5   0   8     1002.46      885.31     29.42 o
   6   0   8        2.19        6.17      3.73 o
   7   0   8      159.94      163.48      8.42 o
   8   0   8        0.94        3.62      9.20 o
   9   0   8       11.81       23.10      6.57 o
  -9   1   8        4.94        6.94      7.61 o
  -8   1   8      166.20      184.92     10.68 o
  -7   1   8       29.71       46.41      5.92 o
  -6   1   8        0.05       11.31      3.81 o
  -5   1   8      240.84      268.70     12.00 o
  -4   1   8     3270.74     3207.64    101.10 o
  -3   1   8      399.04      523.72     17.32 o
  -2   1   8     7314.83     7220.98    254.64 o
  -1   1   8     1216.94     1285.88     47.21 o
   0   1   8     4135.48     4228.21    154.78 o
   1   1   8      864.18      981.13     41.06 o
   2   1   8     6968.77     6734.20    254.58 o
   3   1   8      393.02      493.66     17.36 o
   4   1   8     3086.80     3002.82     92.59 o
   5   1   8      322.08      357.35     10.79 o
   6   1   8        3.11        4.38      3.45 o
   7   1   8       35.41       59.86      6.80 o
   8   1   8      139.85      172.41      9.35 o
   9   1   8        6.46       10.84      5.18 o
  -9   2   8       11.40        3.61      7.35 o
  -8   2   8      179.35      167.32     10.65 o
  -7   2   8      352.47      391.50     20.41 o
  -6   2   8     1268.87     1343.78     43.62 o
  -5   2   8      439.60      486.53     17.88 o
  -4   2   8     1209.22     1201.44     38.32 o
  -3   2   8     2006.51     2125.76     67.91 o
  -2   2   8     4165.82     4151.35    159.98 o
  -1   2   8     1443.93     1475.21     62.39 o
   0   2   8    13628.11    13510.48    493.26 o
   1   2   8     1823.07     1875.86     56.11 o
   2   2   8     4662.46     4531.31    131.49 o
   3   2   8     1934.44     2025.36     62.56 o
   4   2   8     1151.97     1122.95     32.55 o
   5   2   8      480.89      527.96     15.05 o
   6   2   8     1214.28     1270.68     49.36 o
   7   2   8      399.71      427.55     18.12 o
   8   2   8      200.17      166.41     18.05 o
   9   2   8       10.00        6.22     18.18 o
  -9   3   8      112.17      108.03      9.82 o
  -8   3   8       21.49       29.62      7.16 o
  -7   3   8      512.00      515.88     24.67 o
  -6   3   8       69.81      107.16      6.08 o
  -5   3   8      679.89      750.65     23.26 o
  -4   3   8      979.33     1009.60     34.52 o
  -3   3   8     2234.83     2151.50     70.56 o
  -2   3   8     4290.10     4339.68    142.74 o
  -1   3   8      544.57      569.92     19.16 o
   0   3   8      721.47      873.20     29.34 o
   1   3   8      524.33      540.18     19.16 o
   2   3   8     4363.56     4396.54    131.49 o
   3   3   8     2232.80     2154.53     64.97 o
   4   3   8     1044.41     1056.47     31.71 o
   5   3   8      574.99      642.59     19.55 o
   6   3   8       85.04      124.57      7.95 o
   7   3   8      520.24      518.07     26.83 o
   8   3   8       27.12       44.01     18.66 o
   9   3   8      130.16      110.50     23.44 o
  -9   4   8       33.15       50.50     10.00 o
  -8   4   8       65.68       70.15      8.28 o
  -7   4   8       29.28       13.07      6.10 o
  -6   4   8      590.35      542.66     17.20 o
  -5   4   8      256.85      208.10      7.97 o
  -4   4   8      390.41      445.65     16.14 o
  -3   4   8      318.66      299.29      9.94 o
  -2   4   8     8034.64     7761.83    283.86 o
  -1   4   8      511.30      503.68     15.83 o
   0   4   8     5361.54     4867.53    178.21 o
   1   4   8      413.17      393.77     15.65 o
   2   4   8     7988.62     7769.71    233.22 o
   3   4   8      244.98      214.97      9.62 o
   4   4   8      412.48      457.37     14.62 o
   5   4   8      227.55      199.52      7.76 o
   6   4   8      501.80      478.35     21.45 o
   7   4   8       32.29       31.50     10.76 o
   8   4   8       36.58       32.53     20.09 o
   9   4   8       24.02        3.35     22.00 o
  -8   5   8      120.21      147.45     11.36 o
  -7   5   8       11.38       15.04      7.33 o
  -6   5   8      290.58      340.56     18.49 o
  -5   5   8       35.93       37.68      4.90 o
  -3   5   8      257.48      236.05      9.88 o
  -2   5   8     1744.04     1642.31     49.80 o
  -1   5   8     2482.69     2572.42     80.82 o
   0   5   8      324.43      362.61     17.12 o
   1   5   8     2186.82     2290.82     89.82 o
   2   5   8     1765.63     1648.32     60.78 o
   3   5   8      222.63      192.80      8.59 o
   4   5   8      342.53      377.25     12.73 o
   5   5   8       20.06       29.99      3.23 o
   6   5   8      291.19      344.44     14.12 o
   7   5   8        9.20      -16.26     16.26 o
   8   5   8      148.87      131.07     22.96 o
  -8   6   8       25.35       10.48      8.93 o
  -7   6   8      309.52      314.68     26.74 o
  -6   6   8      274.87      280.51     16.91 o
  -5   6   8      313.58      298.37     14.23 o
  -4   6   8      255.62      236.60      9.86 o
  -3   6   8      836.62      841.29     26.46 o
  -2   6   8      460.47      469.87     14.83 o
  -1   6   8     2778.00     2568.84     85.44 o
   0   6   8     1790.15     1966.89     72.67 o
   1   6   8     2772.67     2621.75    109.22 o
   2   6   8      416.38      420.10     17.87 o
   3   6   8      877.43      879.34     26.84 o
   4   6   8      238.66      228.06      9.49 o
   5   6   8      455.93      412.41     13.59 o
   6   6   8      354.39      358.49     14.03 o
   7   6   8      339.62      350.24     16.49 o
   8   6   8       24.37        5.45      9.09 o
  -8   7   8       67.16       80.66     10.31 o
  -7   7   8      203.43      234.60     14.31 o
  -6   7   8        1.19       -3.32      6.44 o
  -5   7   8      107.74      123.86      7.91 o
  -4   7   8      854.41      813.80     27.03 o
  -3   7   8      224.11      223.09      8.17 o
  -2   7   8      685.53      675.56     20.49 o
  -1   7   8      389.59      418.89     14.80 o
   0   7   8     2170.82     2102.52     77.81 o
   1   7   8      348.57      360.45     19.05 o
   2   7   8      611.91      575.85     28.62 o
   3   7   8      217.66      206.23     11.40 o
   4   7   8      802.23      740.15     29.53 o
   5   7   8       87.01      101.81      6.76 o
   6   7   8        6.90        3.72      4.37 o
   7   7   8      210.63      219.70     13.01 o
   8   7   8       54.04       43.43      5.86 o
  -8   8   8       28.48       24.87     21.05 o
  -7   8   8      190.51      186.89     12.78 o
  -6   8   8      202.99      179.85     10.22 o
  -5   8   8       33.85       37.63      7.11 o
  -4   8   8      569.56      586.45     23.67 o
  -3   8   8     2948.29     2958.39     88.10 o
  -2   8   8      130.65      126.13      6.68 o
  -1   8   8     1573.96     1636.98     55.81 o
   0   8   8     2353.12     2263.52     96.06 o
   1   8   8     1715.17     1761.28     71.86 o
   2   8   8      127.10      104.67      8.50 o
   3   8   8     2905.33     2931.46    124.41 o
   4   8   8      569.54      556.29     26.23 o
   5   8   8       43.47       46.31      6.91 o
   6   8   8      146.65      146.97     10.27 o
   7   8   8      180.61      156.39     13.61 o
   8   8   8       28.94       27.95      9.81 o
  -7   9   8      128.60      145.22     17.08 o
  -6   9   8       14.75       12.09     13.63 o
  -5   9   8       41.06       41.17     11.15 o
  -4   9   8      291.56      280.60     19.20 o
  -3   9   8      719.18      687.10     31.09 o
  -2   9   8     1049.19     1119.54     50.63 o
  -1   9   8      142.87      123.75      9.17 o
   0   9   8      677.94      640.10     25.23 o
   1   9   8      187.41      156.36     13.32 o
   2   9   8     1156.05     1236.25     51.25 o
   3   9   8      789.58      721.88     32.02 o
   4   9   8      309.92      281.85     15.25 o
   5   9   8       33.17       18.15      9.92 o
   6   9   8       15.73       19.27      9.32 o
   7   9   8      138.92      134.60     13.66 o
  -7  10   8       41.25       28.12     27.27 o
  -6  10   8      120.64      102.03     14.64 o
  -5  10   8       76.58       88.32     13.22 o
  -4  10   8       45.37       83.99     21.77 o
  -3  10   8       70.75       49.32      9.59 o
  -2  10   8      376.01      413.21     25.26 o
  -1  10   8      103.35      121.78     12.68 o
   0  10   8       10.87        4.31     10.76 o
   1  10   8      111.12      126.98      9.99 o
   2  10   8      359.03      422.04     21.63 o
   3  10   8       67.52       47.94      8.27 o
   4  10   8       35.28       45.70     10.23 o
   5  10   8       84.21       78.14      9.34 o
   6  10   8      105.44       99.35     12.97 o
   7  10   8       51.64       37.70     14.59 o
  -6  11   8       80.23       75.36     14.69 o
  -5  11   8       41.59       54.86     13.67 o
  -4  11   8       88.76       72.97     12.92 o
  -3  11   8       84.76       70.67     10.97 o
  -2  11   8       89.75       81.84     10.35 o
  -1  11   8      504.80      505.63     44.01 o
   0  11   8        8.79       -5.26     16.74 o
   1  11   8      499.45      491.28     44.97 o
   2  11   8       66.72       56.33     15.55 o
   3  11   8       70.44       44.06     13.63 o
   4  11   8       80.38       47.08     11.49 o
   5  11   8       38.06       45.50      9.71 o
   6  11   8       82.20       58.79     12.67 o
  -5  12   8       25.99       12.28     13.45 o
  -4  12   8      248.34      243.73     18.73 o
  -3  12   8        3.86       -5.74     11.14 o
  -2  12   8      388.89      347.77     35.88 o
  -1  12   8       69.73       40.18     19.61 o
   0  12   8      136.71      162.16     23.44 o
   1  12   8       98.30       94.72     19.13 o
   2  12   8      431.52      432.92     38.27 o
   3  12   8        4.87       -6.86     11.37 o
   4  12   8      237.35      222.60     17.92 o
   5  12   8       39.41       44.92     10.61 o
  -4  13   8       29.84       23.94     16.26 o
  -3  13   8      154.24      166.47     29.18 o
  -2  13   8       15.05       32.04     13.87 o
  -1  13   8      143.23      103.80     22.96 o
   0  13   8       92.11      123.90     23.44 o
   1  13   8      130.02      115.29     23.92 o
   2  13   8       14.17       33.49     22.00 o
   3  13   8      170.62      191.82     26.31 o
   4  13   8       29.67       67.45     19.61 o
  -3  14   8       66.47       56.93     23.92 o
  -2  14   8      171.56      180.02     17.87 o
  -1  14   8       21.91       25.35     24.87 o
   0  14   8      101.12       69.84     23.44 o
   1  14   8        9.84       -1.91     20.57 o
   2  14   8      184.18      215.74     28.70 o
   3  14   8       39.42       45.44     22.96 o
   0  15   8      100.03      135.85     29.66 o
   1   0   9       44.60       74.12     12.86 o
   2   0   9      943.67      998.26     37.30 o
   3   0   9     2816.24     2512.84     92.27 o
   4   0   9        9.60       12.23      3.41 o
   5   0   9      569.31      621.06     21.38 o
   6   0   9       29.95       19.62      4.41 o
   7   0   9      329.56      335.13     14.77 o
   8   0   9       39.47       26.05      5.89 o
   9   0   9      101.12       94.72     10.08 o
  -9   1   9       22.73       23.27      8.51 o
  -8   1   9       97.56       86.31      8.44 o
  -7   1   9       52.34       70.89      6.32 o
  -6   1   9      300.58      352.63     14.18 o
  -5   1   9     1133.05     1078.82     37.04 o
  -4   1   9      141.28      142.99      7.66 o
  -3   1   9     1172.77     1192.57     42.00 o
  -2   1   9     3869.42     3688.06    135.54 o
  -1   1   9     1007.31     1088.57     44.29 o
   0   1   9      369.31      409.02     16.20 o
   1   1   9     1223.75     1337.76     50.89 o
   2   1   9     3828.18     3713.52    121.74 o
   3   1   9     1374.95     1366.16     47.10 o
   4   1   9      206.40      212.77      7.68 o
   5   1   9     1168.84     1148.29     37.03 o
   6   1   9      362.26      400.20     15.90 o
   7   1   9       70.67       89.47      5.86 o
   8   1   9      120.62      121.51     11.28 o
   9   1   9       24.90       26.82      7.13 o
  -9   2   9       33.26       61.08     11.72 o
  -8   2   9      272.49      330.21     17.12 o
  -7   2   9      154.44      125.59      7.74 o
  -6   2   9      382.64      347.11     13.46 o
  -5   2   9     1223.56     1126.96     35.62 o
  -4   2   9     4925.14     5261.92    170.20 o
  -3   2   9      199.60      226.39      9.51 o
  -2   2   9     1000.16      986.49     32.89 o
  -1   2   9      530.95      650.57     21.47 o
   0   2   9     2102.59     1837.96     67.83 o
   1   2   9      529.42      597.21     23.91 o
   2   2   9      973.77      972.44     30.00 o
   3   2   9      250.36      268.07      9.93 o
   4   2   9     4922.89     5183.00    144.77 o
   5   2   9     1120.53     1019.25     30.20 o
   6   2   9      374.82      348.18     12.11 o
   7   2   9      150.22      130.73      6.52 o
   8   2   9      263.08      279.84     31.09 o
   9   2   9       28.44       44.16      6.37 o
  -9   3   9        4.34        5.28      9.71 o
  -8   3   9       91.53      137.08     12.13 o
  -7   3   9      204.77      216.08     12.47 o
  -6   3   9      645.27      682.85     22.41 o
  -5   3   9      449.21      394.33     16.20 o
  -4   3   9     1540.93     1489.24     47.21 o
  -3   3   9      809.85      896.72     31.00 o
  -2   3   9     2156.00     2297.34     73.34 o
  -1   3   9     1421.53     1475.97     50.59 o
   0   3   9    10989.71    11333.97    371.68 o
   1   3   9     1510.09     1587.12     56.96 o
   2   3   9     2064.77     2181.86     67.57 o
   3   3   9      867.80      950.90     31.09 o
   4   3   9     1397.21     1378.60     43.40 o
   5   3   9      557.70      487.34     13.72 o
   6   3   9      593.54      614.26     20.43 o
   7   3   9      246.83      239.82     16.28 o
   8   3   9       87.75       79.89     20.09 o
   9   3   9        4.51      -17.70     20.57 o
  -8   4   9      130.86      170.71     13.89 o
  -7   4   9       51.22       45.59      6.50 o
  -6   4   9      187.71      187.11      9.58 o
  -5   4   9      121.57      106.77      5.52 o
  -4   4   9     2111.85     2073.79     70.82 o
  -3   4   9      491.29      507.01     20.51 o
  -2   4   9      544.29      555.48     20.74 o
  -1   4   9      413.40      446.98     16.68 o
   0   4   9     5298.39     4912.64    179.94 o
   1   4   9      361.45      384.78     14.89 o
   2   4   9      520.37      503.13     20.74 o
   3   4   9      693.35      689.30     20.70 o
   4   4   9     2256.47     2216.43     65.19 o
   5   4   9       87.10       72.87      4.12 o
   6   4   9      276.16      279.55     10.72 o
   7   4   9       59.07       42.89      3.42 o
   8   4   9      135.08      154.99     23.44 o
  -8   5   9      101.97       93.13     11.10 o
  -7   5   9      123.69      158.83     11.19 o
  -6   5   9      297.08      343.97     14.27 o
  -5   5   9      124.00      138.65      7.29 o
  -4   5   9      311.93      357.94     13.55 o
  -3   5   9     1186.58     1151.07     43.56 o
  -2   5   9      324.51      302.29     14.83 o
  -1   5   9      729.57      766.29     27.84 o
   0   5   9        4.68        5.29      3.94 o
   1   5   9      825.11      878.13     31.02 o
   2   5   9      427.50      395.34     14.71 o
   3   5   9     1185.08     1164.89     35.66 o
   4   5   9      308.39      332.37     13.08 o
   5   5   9      117.83      134.99      6.32 o
   6   5   9      300.53      334.62     14.26 o
   7   5   9      149.25      153.14      9.54 o
   8   5   9       95.43       75.11      7.67 o
  -8   6   9      111.71      122.48     14.58 o
  -7   6   9      207.72      237.24     11.95 o
  -6   6   9       57.00       44.69      7.01 o
  -5   6   9     1008.68     1039.73     35.97 o
  -4   6   9       98.45      111.66      7.18 o
  -3   6   9     2202.43     2191.18     70.44 o
  -2   6   9      962.70      959.80     31.60 o
  -1   6   9       26.52       33.54      4.37 o
   0   6   9      737.55      657.27     25.64 o
   1   6   9       38.03       43.40      5.97 o
   2   6   9      904.05      878.89     34.85 o
   3   6   9     2081.11     2058.63     78.65 o
   4   6   9      135.14      164.30      7.45 o
   5   6   9     1052.14     1066.32     39.81 o
   6   6   9       60.80       42.28      4.96 o
   7   6   9      184.15      189.86     12.87 o
   8   6   9      120.54      125.51      8.02 o
  -8   7   9        3.28      -12.18     12.18 o
  -7   7   9       96.89      105.53     11.34 o
  -6   7   9       77.74       87.47      8.16 o
  -5   7   9     1063.39     1058.19     38.86 o
  -4   7   9       76.52       80.48      6.83 o
  -3   7   9       14.66        9.96      5.04 o
  -2   7   9     2794.18     2674.26     88.22 o
  -1   7   9     1506.93     1608.73     55.12 o
   0   7   9       40.72       29.59      5.45 o
   1   7   9     1606.72     1725.65     70.48 o
   2   7   9     2770.32     2687.64    113.37 o
   3   7   9        8.49        0.93      4.83 o
   4   7   9      118.24      126.27      6.79 o
   5   7   9     1035.28      959.29     38.20 o
   6   7   9       80.07       84.85      6.57 o
   7   7   9       74.36       79.57      7.38 o
   8   7   9        1.78       -0.22      5.54 o
  -7   8   9       62.74       28.95     14.30 o
  -6   8   9      160.43      166.14     13.34 o
  -5   8   9      499.02      547.85     26.14 o
  -4   8   9      320.82      326.32     15.52 o
  -3   8   9       98.98       94.87      5.96 o
  -2   8   9      443.27      480.40     19.59 o
  -1   8   9      781.61      834.50     36.44 o
   0   8   9       28.26       14.34      6.95 o
   1   8   9      758.90      801.51     36.44 o
   2   8   9      434.23      462.70     22.62 o
   3   8   9      124.11      114.29      8.53 o
   4   8   9      337.51      331.82     17.36 o
   5   8   9      495.92      496.47     25.29 o
   6   8   9      165.84      178.10     14.24 o
   7   8   9       55.62       49.94      9.45 o
  -7   9   9       53.66       66.03     28.46 o
  -6   9   9       79.05      102.08     14.69 o
  -5   9   9       49.45       54.13     12.31 o
  -4   9   9       65.97       59.46     11.13 o
  -3   9   9      128.01      139.17      8.39 o
  -2   9   9      902.04      783.74     36.07 o
  -1   9   9       58.16       51.11      6.50 o
   0   9   9      327.10      372.74     19.61 o
   1   9   9       73.49       56.00      8.69 o
   2   9   9      932.41      857.77     36.98 o
   3   9   9      148.01      151.32     10.36 o
   4   9   9       51.18       36.28      7.86 o
   5   9   9       71.31       88.60      8.90 o
   6   9   9       94.52      126.99      9.93 o
   7   9   9       59.46       51.23     19.13 o
  -6  10   9       19.23       26.45     14.10 o
  -5  10   9       56.86       49.01     12.60 o
  -4  10   9      207.78      202.22     16.34 o
  -3  10   9      331.77      299.63     29.42 o
  -2  10   9       62.53       70.76     10.28 o
  -1  10   9      145.86      110.30     13.08 o
   0  10   9      185.17      218.62     17.25 o
   1  10   9       89.09       73.66      9.75 o
   2  10   9       45.77       50.43      8.80 o
   3  10   9      474.93      436.95     20.76 o
   4  10   9      198.68      202.14     13.93 o
   5  10   9       53.03       53.33      9.19 o
   6  10   9       27.54       41.59     17.46 o
  -6  11   9       36.38       45.14     26.79 o
  -5  11   9       71.54       58.76     14.60 o
  -4  11   9      107.72      115.75     14.33 o
  -3  11   9      344.95      320.87     22.97 o
  -2  11   9      102.29      118.16     20.57 o
  -1  11   9       80.48       62.19     20.57 o
   0  11   9       86.90      136.81     21.53 o
   1  11   9       33.86       32.74     16.26 o
   2  11   9       82.29       85.48     11.06 o
   3  11   9      385.82      368.74     22.97 o
   4  11   9       99.58      112.69     17.46 o
   5  11   9       78.60       81.42     10.94 o
   6  11   9       35.71       27.06     12.54 o
  -5  12   9      107.43      111.42     16.78 o
  -4  12   9      111.71      108.94     19.37 o
  -3  12   9       24.32       22.00     20.57 o
  -2  12   9       45.04       39.70     20.57 o
  -1  12   9       37.08       46.40     20.09 o
   0  12   9      210.67      199.48     26.31 o
   1  12   9       64.35       83.24     22.48 o
   2  12   9       55.76       66.49     22.48 o
   3  12   9       18.53       16.74     20.09 o
   4  12   9      131.02      108.43     14.10 o
   5  12   9      104.43      121.55     12.72 o
  -4  13   9       26.69       16.74     23.44 o
  -3  13   9       59.59      -13.39     24.87 o
  -2  13   9       39.30       44.97     24.87 o
  -1  13   9      220.72      206.17     29.18 o
   0  13   9       23.34       55.49     23.92 o
   1  13   9      235.61      298.98     31.57 o
   2  13   9       45.06        1.91     20.57 o
   3  13   9       41.72        5.74     21.53 o
   4  13   9       18.54       18.66     20.09 o
  -2  14   9       19.60       26.65     13.72 o
  -1  14   9      102.98      145.42     26.79 o
   0  14   9      235.32      256.40     31.57 o
   1  14   9       98.82      131.55     25.35 o
   2  14   9        9.10       25.83     24.40 o
   0   0  10     5036.55     4764.43    246.79 o
   1   0  10       73.35       47.11      9.19 o
   2   0  10      373.80      484.13     19.13 o
   3   0  10      112.39       86.07      8.01 o
   4   0  10      481.40      466.86     16.60 o
   5   0  10       90.00       80.78      5.08 o
   6   0  10      422.37      439.75     18.45 o
   7   0  10      416.44      448.54     21.59 o
   8   0  10        5.50       11.47     12.68 o
   9   0  10       11.06       13.05      8.51 o
  -9   1  10       21.66        6.74      9.11 o
  -8   1  10       41.61       26.24      8.55 o
  -7   1  10       67.18       57.89      6.17 o
  -6   1  10      788.53      806.02     28.01 o
  -5   1  10      629.70      651.07     23.05 o
  -4   1  10     1442.19     1513.53     46.96 o
  -3   1  10      755.04      749.48     29.11 o
  -2   1  10      296.23      333.98     14.50 o
  -1   1  10     3459.28     3363.38    143.73 o
   0   1  10     3305.44     2997.05    110.20 o
   1   1  10     3472.76     3468.47    143.73 o
   2   1  10      427.11      469.57     14.59 o
   3   1  10      809.20      779.31     26.09 o
   4   1  10     1254.30     1320.58     46.83 o
   5   1  10      678.82      682.41     23.05 o
   6   1  10      821.03      836.69     31.62 o
   7   1  10       67.10       35.10      5.94 o
   8   1  10       59.07       57.88     11.72 o
   9   1  10       17.55        5.69      7.51 o
  -8   2  10      182.45      166.43     12.41 o
  -7   2  10      217.82      225.28     11.03 o
  -6   2  10      290.57      352.14     14.27 o
  -5   2  10       95.15       96.17      6.23 o
  -4   2  10     1094.82     1075.52     32.89 o
  -3   2  10     2008.74     2187.66     68.89 o
  -2   2  10      873.99      817.29     26.60 o
  -1   2  10     1360.51     1363.61     51.52 o
   0   2  10      282.98      271.93     12.13 o
   1   2  10     1386.80     1412.40     51.64 o
   2   2  10      800.23      745.04     26.47 o
   3   2  10     1878.96     2005.72     69.19 o
   4   2  10      928.38      902.53     30.16 o
   5   2  10      143.43      148.63      6.91 o
   6   2  10      317.79      380.28     14.13 o
   7   2  10      204.10      233.22     10.66 o
   8   2  10      150.78      130.07     11.14 o
  -8   3  10      198.44      227.70     20.09 o
  -7   3  10       24.83       28.62      6.17 o
  -6   3  10       64.33       64.69      5.65 o
  -5   3  10      382.80      395.63     15.08 o
  -4   3  10     1136.48     1236.00     42.29 o
  -3   3  10      161.74      186.64      7.39 o
  -2   3  10     3613.48     3438.15    126.09 o
  -1   3  10       11.11       26.19      5.66 o
   0   3  10       18.56       18.39      4.23 o
   1   3  10        6.18       14.53      3.72 o
   2   3  10     3632.28     3430.86    125.98 o
   3   3  10      146.61      163.87      9.16 o
   4   3  10     1167.17     1293.51     38.87 o
   5   3  10      435.78      406.51     13.75 o
   6   3  10       79.96       63.30      5.03 o
   7   3  10       33.73       31.43      4.16 o
   8   3  10      181.42      193.57     18.19 o
  -8   4  10      104.26      116.24     16.74 o
  -7   4  10       53.19       56.45     12.44 o
  -6   4  10      460.82      466.31     20.68 o
  -5   4  10      152.64      126.68      7.14 o
  -4   4  10      149.45      148.70      6.79 o
  -3   4  10      562.20      491.56     16.98 o
  -2   4  10      832.49      747.46     30.42 o
  -1   4  10     2851.66     3103.30    101.43 o
   0   4  10      505.71      455.31     24.36 o
   1   4  10     2807.45     3043.18    101.43 o
   2   4  10      927.51      845.91     30.43 o
   3   4  10      536.88      458.24     15.78 o
   4   4  10      112.49      116.10      6.25 o
   5   4  10      252.93      214.10     12.39 o
   6   4  10      509.34      496.21     19.69 o
   7   4  10       66.99       58.42      4.96 o
   8   4  10      129.00      129.29      7.94 o
  -8   5  10       34.62       26.79     13.39 o
  -7   5  10       85.57       85.02     26.31 o
  -6   5  10      526.57      493.41     21.28 o
  -5   5  10     1232.55     1226.48     44.35 o
  -4   5  10      869.40      847.63     34.72 o
  -3   5  10       33.81       50.96      7.32 o
  -2   5  10      457.99      498.02     20.87 o
  -1   5  10     3824.62     3904.59    128.11 o
   0   5  10      819.06      857.59     32.76 o
   1   5  10     3805.08     3862.93    142.59 o
   2   5  10      512.61      541.20     20.81 o
   3   5  10       41.51       42.67      5.08 o
   4   5  10     1003.38      953.74     34.25 o
   5   5  10     1155.51     1118.60     43.94 o
   6   5  10      576.82      506.72     20.28 o
   7   5  10       78.05       56.25      5.79 o
   8   5  10       22.28       -0.81      4.76 o
  -8   6  10        5.50       10.52     14.35 o
  -7   6  10      308.86      296.88     19.43 o
  -6   6  10      265.94      265.41     18.26 o
  -5   6  10       82.39       89.75      7.72 o
  -4   6  10      325.45      359.22     16.49 o
  -3   6  10      719.93      679.68     28.26 o
  -2   6  10      723.55      721.06     28.69 o
  -1   6  10      414.43      456.12     19.21 o
   0   6  10      996.34      872.09     33.66 o
   1   6  10      367.26      399.26     18.00 o
   2   6  10      745.86      743.92     28.58 o
   3   6  10      595.21      566.31     24.27 o
   4   6  10      341.41      346.80     15.19 o
   5   6  10       54.98       57.87      6.01 o
   6   6  10      253.90      277.65     15.95 o
   7   6  10      288.69      278.35     15.62 o
   8   6  10        3.23        1.31      8.43 o
  -7   7  10      117.91      118.65     11.52 o
  -6   7  10      228.40      248.39     17.05 o
  -5   7  10       63.95       84.59      8.06 o
  -4   7  10      470.08      453.43     20.37 o
  -3   7  10     1792.73     2059.74     83.00 o
  -2   7  10      176.04      150.44     11.39 o
  -1   7  10     1340.26     1327.61     48.05 o
   0   7  10      663.56      593.35     27.33 o
   1   7  10     1214.60     1199.76     55.03 o
   2   7  10      273.33      261.34     12.51 o
   3   7  10     1667.35     1858.27     72.02 o
   4   7  10      520.12      473.51     19.47 o
   5   7  10       52.12       50.07      6.40 o
   6   7  10      247.87      261.61     12.98 o
   7   7  10       95.83       96.85      8.55 o
  -7   8  10       32.89       45.77     13.89 o
  -6   8  10      118.65      139.29     15.73 o
  -5   8  10       76.29       99.55     13.63 o
  -4   8  10      560.14      577.12     26.21 o
  -3   8  10      131.88      131.41     10.96 o
  -2   8  10      164.36      130.85     14.21 o
  -1   8  10      308.52      259.39     26.55 o
   0   8  10      525.40      532.75     25.40 o
   1   8  10      358.14      309.52     16.37 o
   2   8  10      216.71      184.43     12.00 o
   3   8  10      196.54      193.25     11.07 o
   4   8  10      488.90      509.03     25.76 o
   5   8  10       51.28       62.52      9.77 o
   6   8  10      142.27      146.08     10.81 o
   7   8  10       40.57       36.35      9.80 o
  -7   9  10       52.33       46.55     15.73 o
  -6   9  10       30.26       32.10     13.18 o
  -5   9  10      294.25      276.08     20.96 o
  -4   9  10      320.59      334.54     22.32 o
  -3   9  10       88.97       59.61      8.76 o
  -2   9  10       90.10      104.61     12.59 o
  -1   9  10      239.96      237.26     19.45 o
   0   9  10      298.27      237.40     25.59 o
   1   9  10      285.37      311.80     19.26 o
   2   9  10       96.80      104.21      9.40 o
   3   9  10       78.31       61.62      8.58 o
   4   9  10      293.29      320.35     17.94 o
   5   9  10      334.58      339.87     21.24 o
   6   9  10       28.09       23.80      8.35 o
   7   9  10       69.22       50.52     11.55 o
  -6  10  10       26.51       13.58     14.16 o
  -5  10  10      277.19      281.95     21.18 o
  -4  10  10       18.89       20.50     23.68 o
  -3  10  10       42.82       44.91     12.68 o
  -2  10  10      123.39      111.24     14.03 o
  -1  10  10      426.68      466.37     29.42 o
   0  10  10       18.15        3.08     11.30 o
   1  10  10      422.28      444.78     29.09 o
   2  10  10      126.11      113.48     10.78 o
   3  10  10       55.32       63.52      9.72 o
   4  10  10       24.92       30.19      8.95 o
   5  10  10      264.41      275.56     19.24 o
   6  10  10       26.82       33.07     11.87 o
  -5  11  10      220.95      246.51     20.43 o
  -4  11  10       66.96       69.99     12.76 o
  -3  11  10      116.55      108.59     25.35 o
  -2  11  10      404.85      495.11     44.01 o
  -1  11  10      523.18      477.38     34.92 o
   0  11  10       32.99        5.48     12.31 o
   1  11  10      558.89      501.47     31.52 o
   2  11  10      369.75      478.92     44.25 o
   3  11  10      129.88      164.70     12.59 o
   4  11  10       58.96       36.56     10.27 o
   5  11  10      217.19      233.83     15.60 o
  -4  12  10       19.39       31.57     24.87 o
  -3  12  10      365.33      330.55     35.40 o
  -2  12  10      131.43       99.98     22.48 o
  -1  12  10      153.77      141.60     24.87 o
   0  12  10      105.67      100.93     23.92 o
   1  12  10      163.91      192.78     27.27 o
   2  12  10      105.94       91.37     22.00 o
   3  12  10      357.22      379.34     36.36 o
   4  12  10       21.24       27.25     13.20 o
  -3  13  10       99.49      146.86     29.66 o
  -2  13  10       63.02       89.93     23.92 o
  -1  13  10       32.84       41.14     22.96 o
   0  13  10        1.86       16.74     23.92 o
   1  13  10       33.84       56.45     24.40 o
   2  13  10       65.70       56.45     25.83 o
   3  13  10       95.50      143.03     26.79 o
  -1  14  10      110.53      133.94     27.27 o
   0  14  10      150.85      127.24     26.31 o
   1  14  10      115.17      134.42     29.18 o
   1   0  11     2947.74     2726.59    115.20 o
   2   0  11     8344.22     8288.18    303.10 o
   3   0  11      566.94      586.15     22.83 o
   4   0  11     2872.36     3084.37    101.23 o
   5   0  11        7.21       21.62      5.00 o
   6   0  11      141.29      122.49      8.80 o
   7   0  11        3.98        0.96      6.43 o
   8   0  11       34.23       40.26      8.68 o
  -8   1  11      188.90      216.87     15.29 o
  -7   1  11      127.19      110.45      9.22 o
  -6   1  11      105.12      114.64      8.64 o
  -5   1  11      227.21      231.34     10.26 o
  -4   1  11      297.90      302.69     11.35 o
  -3   1  11     2719.90     2663.95     92.10 o
  -2   1  11     1236.67     1238.00     39.05 o
  -1   1  11     1875.53     1765.64    113.37 o
   0   1  11     2110.73     2081.01     76.98 o
   1   1  11     1567.06     1484.04     66.17 o
   2   1  11     1029.23     1034.65     49.79 o
   3   1  11     2471.57     2339.33     91.98 o
   4   1  11      249.64      260.69     10.32 o
   5   1  11      251.11      256.75     10.30 o
   6   1  11      112.75      119.13      8.35 o
   7   1  11      133.98      125.22      8.78 o
   8   1  11      161.61      200.29     22.96 o
  -8   2  11       14.70       17.42      9.11 o
  -7   2  11       49.42       60.87      8.24 o
  -6   2  11      168.57      201.50      9.09 o
  -5   2  11       94.10       91.01      6.25 o
  -4   2  11      168.24      143.02      7.89 o
  -3   2  11     1118.69     1167.90     39.94 o
  -2   2  11       23.08       26.92      4.11 o
  -1   2  11      810.53      837.07     32.28 o
   0   2  11      147.40      184.43     10.23 o
   1   2  11      833.83      857.36     32.22 o
   2   2  11       27.74       24.11      5.45 o
   3   2  11     1190.45     1227.12     40.33 o
   4   2  11       67.68       55.97     16.74 o
   5   2  11      149.30      149.83      7.31 o
   6   2  11      109.32      125.31      9.78 o
   7   2  11       89.25      100.72      7.80 o
   8   2  11       19.28       22.80      7.45 o
  -8   3  11      103.88      101.41     14.83 o
  -7   3  11      104.72      157.73     12.26 o
  -6   3  11       95.24      122.24      8.01 o
  -5   3  11      147.48      145.89      7.34 o
  -4   3  11      949.55      918.63     31.98 o
  -3   3  11      339.68      308.40     12.68 o
  -2   3  11      117.83      146.45      7.97 o
  -1   3  11      306.67      337.43     15.07 o
   0   3  11     4943.91     5041.42    184.72 o
   1   3  11      339.17      372.50     15.42 o
   2   3  11      137.30      157.06      8.77 o
   3   3  11      380.39      352.73     13.06 o
   4   3  11     1009.66      976.51     35.75 o
   5   3  11      165.21      140.60      6.89 o
   6   3  11      103.68      121.84      7.21 o
   7   3  11      100.91      137.70     11.74 o
   8   3  11       99.94      104.11     11.96 o
  -8   4  11        3.71        7.65     12.92 o
  -7   4  11       55.39       62.94     10.33 o
  -6   4  11       65.17       66.54      8.39 o
  -5   4  11      136.52      117.24      9.68 o
  -4   4  11      275.94      353.34     14.58 o
  -3   4  11     2562.16     2643.31     94.19 o
  -2   4  11     1384.25     1369.21     44.81 o
  -1   4  11     2774.57     2735.35     98.73 o
   0   4  11       64.54       81.90      5.97 o
   1   4  11     2732.57     2634.15     88.56 o
   2   4  11     1331.61     1315.70     50.33 o
   3   4  11     2311.07     2459.82     93.89 o
   4   4  11      201.07      268.22     13.39 o
   5   4  11      158.73      142.66      8.19 o
   6   4  11       46.51       51.28      5.62 o
   7   4  11       49.92       54.91      5.61 o
   8   4  11        1.31       -5.34      5.34 o
  -8   5  11      131.92      142.07     17.70 o
  -7   5  11       32.73       45.41     12.68 o
  -6   5  11      206.52      189.25     12.30 o
  -5   5  11      317.43      297.91     16.25 o
  -4   5  11      119.45      127.39      8.60 o
  -3   5  11     1499.09     1679.57     70.85 o
  -2   5  11      154.88      122.23      9.78 o
  -1   5  11      403.35      393.85     20.00 o
   0   5  11       15.62        0.97      2.92 o
   1   5  11      345.40      324.58     15.36 o
   2   5  11      200.51      160.57      8.23 o
   3   5  11     1469.91     1631.45     61.44 o
   4   5  11       48.66       42.84      5.75 o
   5   5  11      329.06      282.69     13.33 o
   6   5  11      201.92      185.28      9.53 o
   7   5  11       28.26       35.17      5.55 o
   8   5  11      126.83      111.23      8.62 o
  -7   6  11      105.32      101.85     13.08 o
  -6   6  11       69.05       75.30     10.04 o
  -5   6  11      254.62      298.07     22.00 o
  -4   6  11     1053.26     1085.06     49.15 o
  -3   6  11      262.66      232.65     13.40 o
  -2   6  11     1615.07     1503.11     70.03 o
  -1   6  11     1048.04     1107.28     41.60 o
   0   6  11       19.87       -0.07     11.07 o
   1   6  11     1028.68     1077.83     41.54 o
   2   6  11     1851.57     1729.11     60.96 o
   3   6  11      256.40      233.45     11.07 o
   4   6  11     1083.40     1130.31     42.26 o
   5   6  11      197.24      208.31     11.17 o
   6   6  11       85.77       82.19      7.00 o
   7   6  11      101.69      109.07      8.70 o
  -7   7  11       33.04        9.53     11.83 o
  -6   7  11       24.81       35.52     11.37 o
  -5   7  11      330.98      369.11     19.11 o
  -4   7  11      394.07      364.13     20.54 o
  -3   7  11      834.74      749.27     33.78 o
  -2   7  11      322.36      319.78     18.66 o
  -1   7  11     1557.36     1576.22     78.64 o
   0   7  11     1669.67     1512.15     65.15 o
   1   7  11     1419.45     1471.00     64.87 o
   2   7  11      328.63      321.64     17.18 o
   3   7  11      833.06      720.49     28.81 o
   4   7  11      376.97      335.95     15.59 o
   5   7  11      288.06      312.40     17.86 o
   6   7  11       17.83       17.03      6.26 o
   7   7  11       46.47       33.80      7.30 o
  -7   8  11       16.43        0.96     20.57 o
  -6   8  11       24.52       36.36     17.22 o
  -5   8  11       89.30      100.29     14.44 o
  -4   8  11       55.07       46.14     12.65 o
  -3   8  11      146.85      164.81     15.03 o
  -2   8  11       57.56       66.12     11.67 o
  -1   8  11      457.11      410.94     26.89 o
   0   8  11      137.04      120.08     10.29 o
   1   8  11      492.25      455.76     22.55 o
   2   8  11       20.88       29.86      8.07 o
   3   8  11      139.86      129.75     10.56 o
   4   8  11       46.26       54.20      8.29 o
   5   8  11       79.78       96.81     13.24 o
   6   8  11        8.52        3.95      6.63 o
   7   8  11        4.38       -2.62      7.95 o
  -6   9  11       94.51      127.74     16.04 o
  -5   9  11       60.49       64.62     14.23 o
  -4   9  11      225.65      242.79     15.04 o
  -3   9  11      523.07      526.55     33.96 o
  -2   9  11       65.71       62.64     12.68 o
  -1   9  11      186.17      196.35     18.43 o
   0   9  11      352.38      306.23     20.97 o
   1   9  11      231.63      278.76     19.14 o
   2   9  11       77.21       69.49      9.72 o
   3   9  11      572.84      570.37     27.58 o
   4   9  11      236.28      250.74     14.29 o
   5   9  11       83.29      100.19     11.95 o
   6   9  11       91.02      105.78     11.29 o
  -6  10  11       44.51       30.85     14.35 o
  -5  10  11       14.17        1.63     12.73 o
  -4  10  11       32.04       49.05     12.48 o
  -3  10  11      846.92      857.43     46.66 o
  -2  10  11      431.53      387.30     26.72 o
  -1  10  11      626.42      585.24     36.19 o
   0  10  11        7.67       14.13     12.86 o
   1  10  11      616.74      610.15     36.19 o
   2  10  11      417.20      388.58     20.95 o
   3  10  11      809.71      789.27     38.00 o
   4  10  11       32.55       45.12      9.94 o
   5  10  11       19.25       14.32     11.15 o
   6  10  11       34.84       30.37     10.07 o
  -5  11  11      140.89      124.86     16.31 o
  -4  11  11       37.15       29.66     21.53 o
  -3  11  11      120.92       95.67     23.44 o
  -2  11  11       87.23      107.58     15.55 o
  -1  11  11      256.64      247.18     20.41 o
   0  11  11       72.94       92.74     15.32 o
   1  11  11      252.36      250.63     38.99 o
   2  11  11       80.34       58.71     14.53 o
   3  11  11      117.88      129.43     12.30 o
   4  11  11       36.42       46.32     10.81 o
   5  11  11      110.23       94.69     14.16 o
  -4  12  11       35.98       44.01     23.44 o
  -3  12  11        4.72      -24.40     24.40 o
  -2  12  11       39.02       59.32     22.00 o
  -1  12  11      381.08      417.13     41.14 o
   0  12  11        1.20       19.13     21.05 o
   1  12  11      357.86      426.48     42.10 o
   2  12  11       39.77       33.46     16.00 o
   3  12  11        7.08       26.79     22.96 o
   4  12  11       32.10       33.01     22.00 o
  -2  13  11        3.19       -8.13     23.44 o
  -1  13  11      148.70      147.34     27.75 o
   0  13  11      214.96      191.34     28.70 o
   1  13  11      137.85      198.52     28.22 o
   2  13  11        7.25       27.75     22.48 o
   0   0  12    10156.74    10723.22    554.24 o
   1   0  12      303.65      303.51     15.83 o
   2   0  12      254.12      297.56     15.92 o
   3   0  12      138.33      114.56      8.48 o
   4   0  12     2112.71     2061.60     75.67 o
   5   0  12        2.75        1.11      5.29 o
   6   0  12      687.70      781.69     35.17 o
   7   0  12        9.42        8.73      7.01 o
   8   0  12       82.97       80.91     14.45 o
  -8   1  12        4.18       13.47      8.05 o
  -7   1  12      157.65      179.55     13.00 o
  -6   1  12      183.00      187.79     11.77 o
  -5   1  12       87.37       77.31      6.39 o
  -4   1  12      390.75      402.88     16.97 o
  -3   1  12      671.78      689.60     30.74 o
  -2   1  12     1706.89     1717.51     63.47 o
  -1   1  12      206.04      174.28      7.97 o
   0   1  12      114.21      136.90      7.85 o
   1   1  12       94.43       98.30      9.09 o
   2   1  12     1706.30     1694.06     72.79 o
   3   1  12      691.25      666.53     30.47 o
   4   1  12      442.59      411.82     26.60 o
   5   1  12       75.04       69.09      8.76 o
   6   1  12      191.14      185.83     11.24 o
   7   1  12      158.90      181.08     11.30 o
   8   1  12        4.61        7.59      8.47 o
  -8   2  12       56.73       56.93     10.68 o
  -7   2  12       66.37       76.89     10.33 o
  -6   2  12      243.51      238.04     10.69 o
  -5   2  12      714.92      669.60     24.44 o
  -4   2  12       31.74       26.08      5.37 o
  -3   2  12      122.58      143.76      9.25 o
  -2   2  12      673.82      642.99     24.15 o
  -1   2  12     1410.59     1287.34     48.41 o
   0   2  12      218.81      210.21     14.98 o
   1   2  12     1403.06     1296.58     48.41 o
   2   2  12      608.52      555.40     27.52 o
   3   2  12      153.20      169.23      9.71 o
   4   2  12       62.33       51.32      6.31 o
   5   2  12      605.33      570.98     24.32 o
   6   2  12      193.77      186.06     12.15 o
   7   2  12       83.45       66.41      7.91 o
   8   2  12       36.20       49.00      9.22 o
  -8   3  12        8.20       31.09     13.39 o
  -7   3  12       54.39       68.19     10.68 o
  -6   3  12      446.75      540.13     26.04 o
  -5   3  12      119.02      112.32     12.54 o
  -4   3  12      639.33      700.52     26.53 o
  -3   3  12      116.16      167.78      8.91 o
  -2   3  12     1987.24     2025.14     75.72 o
  -1   3  12     1268.88     1261.14     47.46 o
   0   3  12      184.90      151.78      8.33 o
   1   3  12     1244.88     1259.56     47.34 o
   2   3  12     2022.61     2066.91     86.78 o
   3   3  12      138.83      179.14     10.43 o
   4   3  12      600.24      657.74     26.72 o
   5   3  12      130.39      106.02      6.39 o
   6   3  12      467.77      534.35     22.16 o
   7   3  12       43.25       63.23      7.72 o
   8   3  12        9.75       26.97      8.94 o
  -8   4  12       41.51       53.10     14.83 o
  -7   4  12      204.02      190.94     14.91 o
  -6   4  12      124.04      117.03     12.02 o
  -5   4  12      721.17      780.69     35.99 o
  -4   4  12      354.40      322.39     17.38 o
  -3   4  12      516.45      458.82     27.98 o
  -2   4  12      543.00      539.35     24.11 o
  -1   4  12     3016.20     3152.29    114.08 o
   0   4  12      985.59      962.03     36.46 o
   1   4  12     3061.51     3023.98    130.85 o
   2   4  12      467.40      491.19     20.92 o
   3   4  12      487.39      414.77     18.39 o
   4   4  12      397.43      333.82     14.96 o
   5   4  12      788.50      814.46     31.27 o
   6   4  12      163.58      130.43      7.85 o
   7   4  12      176.41      158.96      9.25 o
   8   4  12       27.22       34.57      6.88 o
  -7   5  12      219.20      244.68     17.36 o
  -6   5  12      119.66      150.20     11.51 o
  -5   5  12      137.40      134.62     10.96 o
  -4   5  12      265.08      210.67     12.85 o
  -3   5  12      495.04      493.76     22.74 o
  -2   5  12       62.62       58.98      9.73 o
  -1   5  12      162.05      157.77     10.35 o
   0   5  12      842.01      753.82     33.87 o
   1   5  12      122.56      126.75      8.27 o
   2   5  12       38.02       36.66      7.11 o
   3   5  12      436.86      430.97     19.35 o
   4   5  12      261.87      221.87     10.59 o
   5   5  12      131.54      144.70      8.60 o
   6   5  12      105.59      128.56      9.39 o
   7   5  12      231.43      209.67     11.46 o
  -7   6  12       47.74       64.82     12.52 o
  -6   6  12      245.09      267.17     23.28 o
  -5   6  12      113.12      132.45     11.03 o
  -4   6  12      520.49      549.65     25.95 o
  -3   6  12      396.95      429.56     22.09 o
  -2   6  12      490.94      475.41     23.56 o
  -1   6  12      125.90      155.08     14.03 o
   0   6  12     3449.49     3176.81    134.53 o
   1   6  12      152.07      164.75      9.23 o
   2   6  12      503.57      484.48     20.39 o
   3   6  12      421.82      421.11     18.75 o
   4   6  12      492.68      511.42     22.11 o
   5   6  12      109.24      121.49      9.25 o
   6   6  12      229.37      248.63     12.33 o
   7   6  12       31.81       30.23      6.73 o
  -7   7  12       12.96       39.70     19.61 o
  -6   7  12       90.16      128.87     15.37 o
  -5   7  12       26.42       43.36      9.96 o
  -4   7  12       62.17       70.49     13.36 o
  -3   7  12      399.63      417.98     30.76 o
  -2   7  12     1041.28     1001.37     51.24 o
  -1   7  12      506.06      487.70     31.12 o
   0   7  12      296.97      386.75     20.89 o
   1   7  12      559.72      556.54     26.03 o
   2   7  12      959.64      909.10     36.28 o
   3   7  12      546.06      538.39     21.74 o
   4   7  12       89.19       82.06      8.56 o
   5   7  12       24.80       20.88      7.59 o
   6   7  12       68.09       84.43      8.14 o
   7   7  12       20.98       16.07     11.57 o
  -6   8  12      102.52       93.76     22.00 o
  -5   8  12      371.50      340.23     24.52 o
  -4   8  12       92.78      113.20     14.84 o
  -3   8  12       83.81       71.86     15.55 o
  -2   8  12      281.31      281.17     19.79 o
  -1   8  12      181.50      163.32     15.90 o
   0   8  12      247.56      256.74     18.59 o
   1   8  12      207.63      197.92     12.83 o
   2   8  12      236.68      274.25     15.96 o
   3   8  12      101.43       77.33     10.30 o
   4   8  12      113.83      102.03      8.55 o
   5   8  12      439.85      403.33     21.07 o
   6   8  12       82.12       73.26      8.19 o
  -6   9  12       11.97       21.53     22.48 o
  -5   9  12      207.55      181.78     25.35 o
  -4   9  12      199.74      186.38     17.70 o
  -3   9  12        1.24       16.03     14.54 o
  -2   9  12      197.13      196.28     19.85 o
  -1   9  12      267.74      269.60     20.12 o
   0   9  12      119.12      107.88     22.48 o
   1   9  12      298.64      290.05     20.70 o
   2   9  12      175.89      159.98     12.35 o
   3   9  12        0.05       -8.71      8.93 o
   4   9  12      174.68      168.07     12.76 o
   5   9  12      206.19      206.00     16.68 o
   6   9  12       15.27       16.71      9.78 o
  -5  10  12      161.99      157.86     26.79 o
  -4  10  12      474.47      429.57     41.62 o
  -3  10  12       31.36       21.52     14.78 o
  -2  10  12       58.89       55.28     15.03 o
  -1  10  12      450.76      490.06     32.95 o
   0  10  12      853.86      838.72     47.85 o
   1  10  12      477.18      516.75     31.93 o
   2  10  12       70.30       73.86     20.57 o
   3  10  12       35.96       51.90     10.03 o
   4  10  12      463.52      446.70     24.28 o
   5  10  12      182.86      214.30     17.36 o
  -4  11  12        3.08       18.66     24.40 o
  -3  11  12      223.75      203.30     30.14 o
  -2  11  12        4.71        3.51     14.19 o
  -1  11  12       76.69       65.88     15.73 o
   0  11  12       78.75       51.23     14.50 o
   1  11  12       58.09       57.90     16.07 o
   2  11  12        0.18       23.39     14.91 o
   3  11  12      215.75      200.36     19.20 o
   4  11  12        3.31       -1.73     10.87 o
  -3  12  12       79.30      109.54     27.75 o
  -2  12  12       48.45       48.79     23.44 o
  -1  12  12       50.12       61.83     15.89 o
   0  12  12        2.70        2.67     15.89 o
   1  12  12       40.18       29.81     15.86 o
   2  12  12       50.61       61.62     27.03 o
   3  12  12       65.17       86.56     18.42 o
  -1  13  12      109.94      133.46     26.31 o
   0  13  12       67.58       45.92     24.87 o
   1  13  12       94.55       92.32     27.27 o
   1   0  13       53.37       59.88      8.48 o
   2   0  13     1563.29     1699.55     72.61 o
   3   0  13       47.08       35.00      6.54 o
   4   0  13     1396.46     1475.90     54.70 o
   5   0  13      195.16      176.68      9.66 o
   6   0  13       64.73       87.55      8.76 o
   7   0  13       15.75       18.20      8.46 o
   8   0  13      365.85      451.64     23.09 o
  -8   1  13       34.30       44.44     11.48 o
  -7   1  13       73.30       70.16      8.79 o
  -6   1  13      267.96      306.53     14.68 o
  -5   1  13      362.38      360.41     16.73 o
  -4   1  13       34.64       47.42      6.10 o
  -3   1  13       14.91       10.59      6.72 o
  -2   1  13     2888.91     2757.69    116.31 o
  -1   1  13     1457.76     1447.42     56.06 o
   0   1  13     1264.93     1291.97     48.71 o
   1   1  13     1513.75     1582.59     64.51 o
   2   1  13     2859.58     2738.46    116.41 o
   3   1  13       25.79       16.18      6.46 o
   4   1  13       24.49       19.83      6.95 o
   5   1  13      415.20      399.89     16.91 o
   6   1  13      181.31      197.47     13.49 o
   7   1  13       62.18       53.79      8.76 o
   8   1  13       43.74       69.01     15.79 o
  -7   2  13      406.58      336.71     21.98 o
  -6   2  13      187.50      219.62     13.23 o
  -5   2  13       31.59       38.60      6.40 o
  -4   2  13      343.24      352.43     15.73 o
  -3   2  13      511.21      468.40     18.79 o
  -2   2  13       95.65       90.83      8.85 o
  -1   2  13      386.38      362.12     15.66 o
   0   2  13      105.21      102.73      9.11 o
   1   2  13      361.87      328.16     15.96 o
   2   2  13      133.68      145.51      9.04 o
   3   2  13      473.78      442.43     22.43 o
   4   2  13      383.02      369.77     18.88 o
   5   2  13       26.29       20.15      6.17 o
   6   2  13      204.75      234.24     13.29 o
   7   2  13      354.62      311.16     19.23 o
  -7   3  13       46.65       51.80     11.48 o
  -6   3  13      377.03      439.51     21.42 o
  -5   3  13       75.49       71.91      9.17 o
  -4   3  13      121.34      133.54     10.88 o
  -3   3  13     1249.94     1244.73     55.49 o
  -2   3  13      350.69      345.25     17.95 o
  -1   3  13     1460.82     1400.90     54.87 o
   0   3  13      671.49      736.93     29.05 o
   1   3  13     1580.18     1555.49     63.13 o
   2   3  13      323.74      324.25     17.95 o
   3   3  13     1305.84     1317.55     55.40 o
   4   3  13      184.98      180.67     10.65 o
   5   3  13       66.02       68.57      6.90 o
   6   3  13      337.14      363.41     30.25 o
   7   3  13       66.32       75.92      8.69 o
  -7   4  13      191.46      259.67     18.04 o
  -6   4  13       95.51      114.54     10.90 o
  -5   4  13      133.89      155.74     11.93 o
  -4   4  13      369.85      398.36     25.00 o
  -3   4  13      866.16      900.98     41.32 o
  -2   4  13       93.36       82.81      8.80 o
  -1   4  13      437.20      481.50     29.04 o
   0   4  13      375.19      407.30     20.98 o
   1   4  13      398.08      408.49     21.91 o
   2   4  13      130.86      107.07      8.93 o
   3   4  13      926.03      950.73     35.99 o
   4   4  13      417.60      406.28     17.77 o
   5   4  13      166.65      171.16      9.50 o
   6   4  13      107.78      121.07      8.34 o
   7   4  13      189.45      212.18     13.55 o
  -7   5  13       26.27       34.16     12.18 o
  -6   5  13       14.70       19.28      9.21 o
  -5   5  13      386.06      357.44     18.20 o
  -4   5  13       41.64       36.75      8.66 o
  -3   5  13       53.15       56.47      9.00 o
  -2   5  13      437.60      449.20     20.99 o
  -1   5  13      659.92      634.41     37.21 o
   0   5  13      125.52      141.40     10.53 o
   1   5  13      721.61      670.95     26.85 o
   2   5  13      374.94      370.91     17.69 o
   3   5  13       55.21       61.73      6.73 o
   4   5  13       52.58       41.97      6.39 o
   5   5  13      334.12      312.40     18.04 o
   6   5  13        7.73        9.40      8.42 o
   7   5  13       25.89       22.34      6.74 o
  -7   6  13       31.71       44.69     14.35 o
  -6   6  13       30.38       27.36     10.24 o
  -5   6  13      302.74      350.51     18.87 o
  -4   6  13      464.93      474.23     24.66 o
  -3   6  13        7.96        4.89     10.99 o
  -2   6  13      153.75      142.19     14.03 o
  -1   6  13      445.77      469.04     31.80 o
   0   6  13      347.73      298.86     34.92 o
   1   6  13      556.10      575.98     22.84 o
   2   6  13      129.29      139.00     11.32 o
   3   6  13        7.45        5.24      6.47 o
   4   6  13      488.87      494.50     21.14 o
   5   6  13      320.06      345.19     20.48 o
   6   6  13       31.23       33.14      7.07 o
   7   6  13       43.40       54.70      7.62 o
  -6   7  13      172.67      184.46     17.58 o
  -5   7  13      105.65      143.27     16.40 o
  -4   7  13       93.21       90.39     14.11 o
  -3   7  13      134.67      134.99     15.73 o
  -2   7  13      560.93      585.70     34.82 o
  -1   7  13       93.06       94.33     13.70 o
   0   7  13       89.27       95.30     12.99 o
   1   7  13      152.75      135.74     10.38 o
   2   7  13      556.33      578.12     24.45 o
   3   7  13      157.65      169.36     10.18 o
   4   7  13       79.63       75.45      8.13 o
   5   7  13      139.76      154.05     11.27 o
   6   7  13      152.61      158.01     11.92 o
  -6   8  13       65.10       76.06     22.96 o
  -5   8  13       38.70       38.02     15.55 o
  -4   8  13       43.54       56.42     13.70 o
  -3   8  13      855.39      804.37     70.56 o
  -2   8  13       77.01       93.28     13.70 o
  -1   8  13      114.24      101.56     19.13 o
   0   8  13        0.62       -3.96     16.98 o
   1   8  13      101.52       95.85     14.64 o
   2   8  13       90.02       83.14     10.69 o
   3   8  13      931.51      924.93     40.30 o
   4   8  13       46.97       43.36      7.91 o
   5   8  13       30.63       38.71      9.05 o
   6   8  13       66.39       84.98     10.77 o
  -5   9  13      124.69      136.15     18.43 o
  -4   9  13       15.87        4.07     15.90 o
  -3   9  13      457.52      435.13     29.77 o
  -2   9  13      417.00      393.44     47.60 o
  -1   9  13       62.72       64.07     13.67 o
   0   9  13       37.79       17.10     12.99 o
   1   9  13       59.12       53.23     14.14 o
   2   9  13      447.16      413.12     37.07 o
   3   9  13      438.00      467.42     24.56 o
   4   9  13       13.77        6.60      9.95 o
   5   9  13      101.37      102.88     14.36 o
  -4  10  13       82.27       97.70     18.43 o
  -3  10  13      160.21      168.10     18.09 o
  -2  10  13       61.52       63.82     15.66 o
  -1  10  13      113.85      116.26     16.57 o
   0  10  13       66.80      112.63     26.79 o
   1  10  13      118.81      142.03     16.14 o
   2  10  13       63.64       57.11     20.81 o
   3  10  13      159.11      170.87     17.94 o
   4  10  13       92.19       99.33     11.97 o
  -4  11  13       19.11       26.79     23.44 o
  -3  11  13       17.85       41.04     16.87 o
  -2  11  13       13.04        3.83     16.91 o
  -1  11  13      300.17      262.14     21.98 o
   0  11  13       23.67      -14.50     14.50 o
   1  11  13      296.43      289.57     22.54 o
   2  11  13       13.02       -4.54     15.22 o
   3  11  13       12.42       -3.47     14.68 o
   4  11  13       23.72       10.92     15.04 o
  -2  12  13       25.72       29.66     23.92 o
  -1  12  13       48.96       52.11     17.64 o
   0  12  13      105.22      119.44     18.77 o
   1  12  13       65.59       80.53     45.92 o
   2  12  13       25.77       30.85     17.50 o
   0   0  14       29.05       46.57     40.66 o
   1   0  14     2867.49     2823.45    119.63 o
   2   0  14      633.49      667.60     30.65 o
   3   0  14     1270.14     1366.71     59.18 o
   4   0  14        4.02        0.72      6.03 o
   5   0  14      109.57      124.50      8.85 o
   6   0  14      322.33      360.18     19.20 o
   7   0  14       44.27       60.08      9.48 o
  -7   1  14       54.84       51.18     24.87 o
  -6   1  14      227.65      226.05     16.87 o
  -5   1  14      130.83      143.65      9.32 o
  -4   1  14      717.69      777.98     30.60 o
  -3   1  14      162.30      160.76     10.59 o
  -2   1  14      451.93      515.76     25.34 o
  -1   1  14      654.86      670.55     29.64 o
   0   1  14     1718.86     1792.12     66.82 o
   1   1  14      606.10      602.51     29.64 o
   2   1  14      294.03      340.52     19.87 o
   3   1  14      138.17      152.22     10.76 o
   4   1  14      688.03      796.99     35.90 o
   5   1  14      140.67      144.71      9.25 o
   6   1  14      235.81      232.17     13.81 o
   7   1  14       72.49       53.80      9.17 o
  -7   2  14       13.46       42.03     12.44 o
  -6   2  14       51.57       82.14     12.38 o
  -5   2  14      332.94      329.18     17.55 o
  -4   2  14       52.33       43.07      8.46 o
  -3   2  14       37.43       19.97      5.79 o
  -2   2  14       88.00       72.33      8.93 o
  -1   2  14      287.37      330.06     17.82 o
   0   2  14      312.87      266.28     18.79 o
   1   2  14      246.58      278.96     16.09 o
   2   2  14      155.10      141.31      9.19 o
   3   2  14       51.65       35.88      7.69 o
   4   2  14       26.61       19.42      7.52 o
   5   2  14      337.49      320.71     15.42 o
   6   2  14       89.56       89.33      9.28 o
   7   2  14       12.37       18.48      9.21 o
  -7   3  14        6.52       11.84     12.20 o
  -6   3  14      168.22      152.55     12.05 o
  -5   3  14      628.99      696.55     31.75 o
  -4   3  14     1001.54     1055.00     46.10 o
  -3   3  14      275.35      258.72     14.79 o
  -2   3  14      190.29      217.19     24.24 o
  -1   3  14     1810.01     1838.63     80.15 o
   0   3  14        4.03       18.38      7.81 o
   1   3  14     1863.05     1896.54     79.96 o
   2   3  14      153.27      194.89     16.28 o
   3   3  14      277.80      280.64     15.72 o
   4   3  14     1022.06     1021.20     45.83 o
   5   3  14      616.19      642.22     31.30 o
   6   3  14      185.41      153.24     11.40 o
   7   3  14       11.17       14.96      8.29 o
  -7   4  14       21.92       17.74     12.12 o
  -6   4  14      130.04      142.57     11.95 o
  -5   4  14      167.51      197.00     13.02 o
  -4   4  14       23.82       17.23      9.23 o
  -3   4  14      215.57      184.81     12.31 o
  -2   4  14      655.58      682.50     30.47 o
  -1   4  14       26.01       41.66     11.64 o
   0   4  14      867.27      865.31     38.94 o
   1   4  14        8.30       17.10      8.22 o
   2   4  14      579.80      604.63     30.20 o
   3   4  14      194.16      158.61     11.63 o
   4   4  14       39.92       26.77     14.20 o
   5   4  14      138.84      183.39     12.59 o
   6   4  14      108.35      121.62     11.02 o
   7   4  14       33.27       21.29      8.56 o
  -6   5  14      167.70      202.21     17.85 o
  -5   5  14      103.90      108.40     11.03 o
  -4   5  14       92.94       94.46     10.01 o
  -3   5  14      295.01      317.06     18.69 o
  -2   5  14      161.18      125.27     16.40 o
  -1   5  14      306.36      306.77     18.77 o
   0   5  14       19.36       33.40     20.81 o
   1   5  14      217.55      227.29     14.51 o
   2   5  14      224.89      206.99     12.17 o
   3   5  14      298.87      294.62     15.33 o
   4   5  14       69.63       65.89      7.54 o
   5   5  14      116.05      111.77      9.63 o
   6   5  14      168.52      167.65     10.75 o
  -6   6  14      153.61      172.18     28.22 o
  -5   6  14        6.66        2.48     13.36 o
  -4   6  14      104.44       95.26     14.16 o
  -3   6  14      581.07      615.32     41.26 o
  -2   6  14      251.62      224.37     21.53 o
  -1   6  14      628.28      577.51     37.03 o
   0   6  14      119.87      100.80     14.01 o
   1   6  14      659.24      653.70     26.30 o
   2   6  14      241.82      200.02     11.15 o
   3   6  14      702.08      790.24     29.88 o
   4   6  14      107.51      107.69      8.78 o
   5   6  14        4.52        7.41      7.96 o
   6   6  14      143.80      153.37     10.35 o
  -6   7  14       37.88       45.65     15.05 o
  -5   7  14      387.80      363.41     25.03 o
  -4   7  14      257.33      250.36     20.63 o
  -3   7  14      413.10      386.77     25.54 o
  -2   7  14       51.27       26.07     13.19 o
  -1   7  14      538.79      514.44     30.78 o
   0   7  14       90.79      121.01     17.70 o
   1   7  14      502.22      462.17     44.49 o
   2   7  14       67.16       61.58     11.94 o
   3   7  14      401.39      364.31     17.66 o
   4   7  14      248.00      238.94     12.63 o
   5   7  14      376.11      346.53     18.83 o
   6   7  14       28.31       35.24      8.86 o
  -5   8  14      269.24      284.33     21.30 o
  -4   8  14       33.31       28.11     26.31 o
  -3   8  14       15.99       15.55     13.53 o
  -2   8  14        6.76        5.74     13.53 o
  -1   8  14      325.09      338.18     23.31 o
   0   8  14      136.46       98.92     15.37 o
   1   8  14      311.19      300.86     23.15 o
   2   8  14        4.74      -12.39     12.39 o
   3   8  14       20.13        9.86     10.14 o
   4   8  14       30.08       21.73      8.35 o
   5   8  14      233.18      218.79     14.93 o
  -5   9  14       88.62      119.56     19.09 o
  -4   9  14      115.77       88.87     16.74 o
  -3   9  14       18.55       15.78     26.55 o
  -2   9  14       20.42       39.46     14.54 o
  -1   9  14      612.54      636.21     38.73 o
   0   9  14      276.50      287.70     29.66 o
   1   9  14      666.06      651.66     41.62 o
   2   9  14       20.15       26.25     14.57 o
   3   9  14       11.57       14.27     10.76 o
   4   9  14      147.78      138.25     12.08 o
   5   9  14       80.44      116.46     15.29 o
  -4  10  14       32.67       44.25     16.24 o
  -3  10  14      220.62      190.06     20.97 o
  -2  10  14       96.55       74.98     33.49 o
  -1  10  14      174.65      161.31     18.41 o
   0  10  14        2.01       -9.42     14.50 o
   1  10  14      166.31       92.53     17.24 o
   2  10  14       81.29       51.79     14.78 o
   3  10  14      190.90      196.54     28.70 o
   4  10  14       17.92       27.08     15.38 o
  -3  11  14      209.62      210.89     21.31 o
  -2  11  14        5.72       37.45     16.40 o
  -1  11  14      111.95      114.39     17.92 o
   0  11  14       54.94       26.04     18.08 o
   1  11  14      114.40      112.40     21.77 o
   2  11  14        2.96        9.09     16.57 o
   3  11  14      220.26      234.99     30.14 o
   0  12  14       36.68       32.14     18.37 o
   1   0  15     1960.85     2049.52     87.70 o
   2   0  15      152.84      116.35     10.06 o
   3   0  15       41.97       57.99      9.38 o
   4   0  15       24.58       26.89      6.60 o
   5   0  15      266.17      319.02     14.76 o
   6   0  15       90.11       81.36      9.82 o
   7   0  15        9.84        4.90     11.42 o
  -7   1  15      107.41      115.41     14.36 o
  -6   1  15       70.73       93.90     13.78 o
  -5   1  15       43.21       45.19      9.23 o
  -4   1  15      158.47      161.80      9.98 o
  -3   1  15      372.59      306.84     16.90 o
  -2   1  15       34.88       56.11      9.55 o
  -1   1  15       33.85       22.56      8.28 o
   0   1  15      694.43      624.92     41.62 o
   1   1  15       44.91       46.39      9.00 o
   2   1  15       66.93       93.21      9.90 o
   3   1  15      354.42      301.17     16.96 o
   4   1  15      197.01      165.11     11.43 o
   5   1  15       40.39       24.16      9.11 o
   6   1  15      119.30      124.97     10.63 o
   7   1  15      125.14      145.56     19.65 o
  -7   2  15       19.48       26.46     30.85 o
  -6   2  15       96.12      113.46     13.87 o
  -5   2  15       38.00       57.77     14.52 o
  -4   2  15      119.33      154.59     12.08 o
  -3   2  15      257.52      237.19     13.54 o
  -2   2  15     1295.09     1205.70     54.76 o
  -1   2  15       28.51       27.75     11.30 o
   0   2  15      449.74      433.59     30.14 o
   1   2  15        5.01       -0.33      8.15 o
   2   2  15     1337.29     1291.19     54.67 o
   3   2  15      202.50      182.77     12.96 o
   4   2  15      137.54      172.06     17.51 o
   5   2  15       21.06       28.85      7.59 o
   6   2  15       92.73       99.88     10.60 o
   7   2  15       11.62       -9.54     11.83 o
  -6   3  15      445.48      509.49     26.10 o
  -5   3  15        4.80       19.16      9.85 o
  -4   3  15        3.76       21.88      9.43 o
  -3   3  15      796.50      863.94     38.11 o
  -2   3  15      398.19      360.66     21.16 o
  -1   3  15      446.73      438.40     26.04 o
   0   3  15       39.29       34.81     12.12 o
   1   3  15      343.15      347.23     20.15 o
   2   3  15      480.66      479.16     21.90 o
   3   3  15      758.08      796.97     37.83 o
   4   3  15        4.31       -5.07     11.68 o
   5   3  15        0.15       10.57      8.50 o
   6   3  15      466.25      459.31     24.82 o
  -6   4  15       76.57       99.27     11.64 o
  -5   4  15       79.70       80.98     10.94 o
  -4   4  15      330.41      377.02     21.21 o
  -3   4  15       70.88       55.70     13.42 o
  -2   4  15      666.57      645.05     40.90 o
  -1   4  15      591.39      599.49     34.33 o
   0   4  15      279.32      270.54     20.30 o
   1   4  15      548.02      567.33     28.07 o
   2   4  15      685.35      678.49     31.67 o
   3   4  15       81.84       80.74      9.77 o
   4   4  15      314.27      386.77     20.80 o
   5   4  15       58.43       49.91      9.89 o
   6   4  15       87.02       63.20     10.13 o
  -6   5  15       26.31        6.99     23.44 o
  -5   5  15      127.10      151.21     17.02 o
  -4   5  15      202.69      209.84     19.24 o
  -3   5  15       10.58       11.80     12.99 o
  -2   5  15       29.28       36.61     24.64 o
  -1   5  15      159.85      142.60     16.26 o
   0   5  15     1474.25     1200.68     64.60 o
   1   5  15      155.46      148.72     14.22 o
   2   5  15       32.03       24.08      9.75 o
   3   5  15       11.17       10.73     12.90 o
   4   5  15      211.40      202.44     13.65 o
   5   5  15      143.00      109.83     13.27 o
   6   5  15       18.82        7.91      9.61 o
  -6   6  15       82.82      123.26     19.37 o
  -5   6  15       74.37       94.09     15.73 o
  -4   6  15      211.94      239.37     18.57 o
  -3   6  15      305.73      302.26     21.64 o
  -2   6  15       11.84       19.44     13.02 o
  -1   6  15      791.68      851.10     46.68 o
   0   6  15      223.39      184.61     17.40 o
   1   6  15      784.75      775.43     46.00 o
   2   6  15       21.83       16.89      9.62 o
   3   6  15      285.97      296.82     14.58 o
   4   6  15      178.28      198.83     11.62 o
   5   6  15       62.36       63.80      9.63 o
   6   6  15       63.29       95.48      9.69 o
  -5   7  15        5.19       22.44     14.78 o
  -4   7  15       79.89       80.42     17.21 o
  -3   7  15      362.09      342.68     24.35 o
  -2   7  15       51.77       54.22     15.32 o
  -1   7  15      369.80      350.60     25.87 o
   0   7  15      320.86      290.07     22.32 o
   1   7  15      451.42      385.73     25.36 o
   2   7  15       58.49       63.32     11.02 o
   3   7  15      332.95      314.71     15.44 o
   4   7  15       95.19       93.83      9.40 o
   5   7  15        2.57       -5.08      9.34 o
  -5   8  15       40.39       53.46     17.55 o
  -4   8  15        4.23       24.07     15.85 o
  -3   8  15      240.37      273.56     22.15 o
  -2   8  15      492.17      447.70     34.20 o
  -1   8  15       92.74       74.44     16.04 o
   0   8  15        0.36       -7.16     13.70 o
   1   8  15       83.63       62.40     16.26 o
   2   8  15      523.33      435.91     28.41 o
   3   8  15      195.99      219.34     20.11 o
   4   8  15        4.48       -8.98      8.98 o
   5   8  15       30.30       27.36      9.76 o
  -4   9  15       33.37       36.78     16.23 o
  -3   9  15      156.29      187.97     20.29 o
  -2   9  15      243.74      232.49     21.14 o
  -1   9  15      299.03      302.84     26.31 o
   0   9  15       20.84       19.85     14.88 o
   1   9  15      255.91      280.51     22.48 o
   2   9  15      254.71      245.54     20.41 o
   3   9  15      153.15      167.79     18.75 o
   4   9  15       30.50       27.83     11.40 o
  -3  10  15       23.90       27.69     19.85 o
  -2  10  15       33.65       40.42     16.91 o
  -1  10  15      347.06      357.31     26.72 o
   0  10  15        6.29       13.44     15.55 o
   1  10  15      307.42      317.57     31.81 o
   2  10  15       42.49       22.81     15.86 o
   3  10  15       16.94       31.37     16.00 o
  -1  11  15       97.73       84.10     21.29 o
   0  11  15      104.42      108.46     20.63 o
   1  11  15       83.24       64.34     18.27 o
   0   0  16      121.04       91.85     18.18 o
   1   0  16        2.75      -11.30     11.30 o
   2   0  16      137.96      124.39     10.72 o
   3   0  16      388.93      399.70     21.44 o
   4   0  16      209.63      177.77     14.14 o
   5   0  16      555.54      491.50     25.22 o
   6   0  16       22.89       25.65     11.66 o
  -6   1  16       28.25       44.33     12.46 o
  -5   1  16       30.45       20.63      9.46 o
  -4   1  16       80.53      114.32     14.77 o
  -3   1  16      122.56      118.37     10.98 o
  -2   1  16      554.79      642.27     31.38 o
  -1   1  16      123.82      108.42     14.53 o
   0   1  16       51.37       66.09     12.68 o
   1   1  16       88.11       67.44     12.84 o
   2   1  16      612.22      682.75     31.58 o
   3   1  16       91.76       86.40     10.53 o
   4   1  16       69.10      106.67     11.00 o
   5   1  16       40.33       24.85      7.76 o
   6   1  16       51.15       49.43      9.74 o
  -6   2  16       32.88       71.73     13.62 o
  -5   2  16      166.88      208.30     14.60 o
  -4   2  16      536.66      526.11     28.50 o
  -3   2  16       44.61       79.29     15.08 o
  -2   2  16      240.56      289.91     20.45 o
  -1   2  16      166.70      192.90     16.56 o
   0   2  16     1517.18     1457.95     76.78 o
   1   2  16      170.62      179.49     16.06 o
   2   2  16      207.27      281.63     20.15 o
   3   2  16       20.33       28.03      9.25 o
   4   2  16      577.07      581.19     27.69 o
   5   2  16      149.77      167.89     11.14 o
   6   2  16       30.09       37.53     10.05 o
  -6   3  16       44.37       69.73     11.70 o
  -5   3  16       15.74       23.83     12.94 o
  -4   3  16       99.77       93.84     10.65 o
  -3   3  16       51.44       29.10     12.80 o
  -2   3  16      109.87       78.55     14.03 o
  -1   3  16       15.48       13.96     12.99 o
   0   3  16      239.05      230.72     19.45 o
   1   3  16       14.51       11.64     12.16 o
   2   3  16      102.70       87.93     10.43 o
   3   3  16       70.42       60.05     12.80 o
   4   3  16      104.18       98.21     10.60 o
   5   3  16       22.99       26.00     16.39 o
   6   3  16       44.91       50.56     10.36 o
  -6   4  16       22.77       29.61     14.69 o
  -5   4  16       90.47      107.93     16.23 o
  -4   4  16      204.13      207.37     18.77 o
  -3   4  16      304.80      239.92     21.31 o
  -2   4  16       51.95       71.44     17.46 o
  -1   4  16       24.15       19.71     12.65 o
   0   4  16      301.28      320.29     22.32 o
   1   4  16       17.53       10.41     12.50 o
   2   4  16       77.72      109.10     12.30 o
   3   4  16      329.31      303.67     18.02 o
   4   4  16      201.01      211.26     17.66 o
   5   4  16      103.74      105.61     11.62 o
   6   4  16       14.48       23.10     10.50 o
  -5   5  16       35.67       43.23     16.50 o
  -4   5  16       15.58       26.69     15.85 o
  -3   5  16      339.41      347.94     25.70 o
  -2   5  16      984.18      894.58     51.75 o
  -1   5  16      229.77      183.20     18.43 o
   0   5  16       10.51       20.31     14.53 o
   1   5  16      292.74      256.20     22.96 o
   2   5  16      952.82      959.86     42.80 o
   3   5  16      390.56      434.87     22.46 o
   4   5  16        8.21        6.43     11.33 o
   5   5  16       27.31       29.69     22.72 o
  -5   6  16      325.17      303.31     24.33 o
  -4   6  16       90.29      108.27     17.70 o
  -3   6  16      332.05      337.83     33.96 o
  -2   6  16      242.31      208.06     19.11 o
  -1   6  16      213.02      222.34     19.96 o
   0   6  16        5.56       19.39     18.42 o
   1   6  16      233.74      267.38     29.66 o
   2   6  16      252.54      227.23     19.45 o
   3   6  16      344.28      342.26     21.59 o
   4   6  16       77.25       79.94     11.16 o
   5   6  16      341.39      298.01     21.18 o
  -4   7  16       35.30       39.34     19.37 o
  -3   7  16        8.85       13.87     21.05 o
  -2   7  16       55.20       42.52     17.08 o
  -1   7  16      250.32      262.48     21.43 o
   0   7  16        4.09      -14.59     15.56 o
   1   7  16      217.18      232.01     23.44 o
   2   7  16       70.87       85.11     15.73 o
   3   7  16        9.45       12.09     15.12 o
   4   7  16       28.86        9.49      8.62 o
  -4   8  16      275.07      286.92     23.67 o
  -3   8  16        5.20        6.19     15.73 o
  -2   8  16        9.88       -2.29     16.14 o
  -1   8  16      163.33      169.58     18.27 o
   0   8  16      592.03      584.42     37.04 o
   1   8  16      156.97      146.98     33.25 o
   2   8  16       17.22       10.80     15.39 o
   3   8  16       10.20       -4.43     15.73 o
   4   8  16      258.96      255.08     17.36 o
  -3   9  16      317.61      332.64     27.03 o
  -2   9  16       14.21       21.30     17.21 o
  -1   9  16      226.04      239.34     22.29 o
   0   9  16       56.40       44.49     17.76 o
   1   9  16      196.95      226.15     22.14 o
   2   9  16       24.15        1.43     16.23 o
   3   9  16      335.74      368.31     26.08 o
  -1  10  16       21.09       10.20     18.90 o
   0  10  16        2.58      -21.53     21.53 o
   1  10  16       26.90       19.85     17.25 o
   1   0  17       43.22       39.72     14.53 o
   2   0  17       88.64       79.68     14.48 o
   3   0  17      340.27      286.62     21.33 o
   4   0  17      183.43      190.63     13.95 o
   5   0  17       29.97       25.32     10.01 o
  -5   1  17      132.77      149.56     15.18 o
  -4   1  17       33.83       54.18     17.28 o
  -3   1  17      103.84       88.96     15.73 o
  -2   1  17      157.59      182.76     18.09 o
  -1   1  17      395.11      387.96     24.86 o
   0   1  17      327.18      356.19     24.69 o
   1   1  17      343.71      346.90     24.18 o
   2   1  17      174.82      213.33     18.12 o
   3   1  17       86.83       78.23     16.29 o
   4   1  17       40.72       67.82     11.53 o
   5   1  17      134.22      131.66     10.57 o
  -5   2  17       27.58        0.95     11.50 o
  -4   2  17       55.16       86.78     16.07 o
  -3   2  17       96.23      100.98     16.23 o
  -2   2  17      284.67      291.17     21.80 o
  -1   2  17       58.05       39.64     14.23 o
   0   2  17       10.80       17.94     12.85 o
   1   2  17       75.74       61.28     20.09 o
   2   2  17      282.30      310.90     22.15 o
   3   2  17      123.14      151.81     12.44 o
   4   2  17       39.56       60.80     10.73 o
   5   2  17       27.13       28.05     18.00 o
  -5   3  17      283.58      274.56     22.06 o
  -4   3  17      113.24      116.57     17.50 o
  -3   3  17       38.18       27.58     14.37 o
  -2   3  17       65.61       50.59     14.01 o
  -1   3  17      316.89      299.11     23.33 o
   0   3  17      138.27      117.67     16.19 o
   1   3  17      359.71      393.20     27.51 o
   2   3  17       61.80       56.09     14.98 o
   3   3  17       65.91       45.94      9.77 o
   4   3  17      110.82      123.70     12.47 o
   5   3  17      277.30      237.25     15.69 o
  -5   4  17      117.64      121.07     17.06 o
  -4   4  17      112.09      142.12     18.18 o
  -3   4  17       21.18       24.38     21.77 o
  -2   4  17       39.85       42.15     14.03 o
  -1   4  17      229.77      228.93     19.88 o
   0   4  17       13.51       19.22     14.50 o
   1   4  17      229.55      236.97     19.28 o
   2   4  17       40.68       60.73     15.66 o
   3   4  17       11.54       13.98     10.42 o
   4   4  17      131.21      122.81     12.34 o
   5   4  17      137.86      105.86     12.55 o
  -5   5  17      104.02       94.06     18.52 o
  -4   5  17      252.06      274.40     45.68 o
  -3   5  17       88.82       93.24     17.46 o
  -2   5  17       22.14       19.71     15.37 o
  -1   5  17      447.84      432.77     33.72 o
   0   5  17      370.79      363.59     25.20 o
   1   5  17      425.95      432.45     47.36 o
   2   5  17       24.90       50.10     27.51 o
   3   5  17      100.45       66.74     16.28 o
   4   5  17      214.09      207.93     15.34 o
   5   5  17      109.30      106.95     14.33 o
  -4   6  17        6.77        3.04     17.55 o
  -3   6  17      352.61      363.14     50.23 o
  -2   6  17       33.06       23.67     15.21 o
  -1   6  17      234.79      227.71     20.94 o
   0   6  17       14.47       15.82     21.77 o
   1   6  17      241.57      224.30     20.45 o
   2   6  17       46.09       25.02     14.30 o
   3   6  17      356.85      431.80     29.18 o
   4   6  17        8.16        3.68     16.83 o
  -3   7  17      215.37      202.44     34.20 o
  -2   7  17       69.20       42.98     16.23 o
  -1   7  17       50.99       58.89     17.02 o
   0   7  17       13.77       16.51     15.94 o
   1   7  17       41.00       47.17     16.19 o
   2   7  17       54.27       45.04     16.09 o
   3   7  17      181.32      147.37     19.82 o
  -3   8  17       51.97       96.34     17.93 o
  -2   8  17       77.38       59.78     18.18 o
  -1   8  17       24.42       30.71     26.55 o
   0   8  17        4.60       -8.10     15.89 o
   1   8  17       29.47       -7.75     16.90 o
   2   8  17       75.46       82.71     16.62 o
   3   8  17       46.47       64.82     17.02 o
  -1   9  17      152.77      146.22     22.15 o
   0   9  17       60.14       81.62     44.97 o
   1   9  17      194.38      206.05     21.12 o
   0   0  18        9.35       12.92     19.61 o
   1   0  18       39.72       27.47     13.86 o
   2   0  18       13.92        6.76     14.36 o
   3   0  18        3.63       -2.28     14.35 o
   4   0  18       17.46       -1.91     14.91 o
   5   0  18       34.03       17.79     10.56 o
  -5   1  18        9.60       18.34     15.12 o
  -4   1  18      395.45      453.22     29.90 o
  -3   1  18      130.33      138.08     18.12 o
  -2   1  18      188.74      186.50     18.59 o
  -1   1  18      241.08      260.97     57.64 o
   0   1  18      167.79      150.15     20.09 o
   1   1  18      249.55      236.94     22.24 o
   2   1  18      178.83      187.56     18.60 o
   3   1  18      130.04      147.81     18.46 o
   4   1  18      404.62      443.84     29.22 o
   5   1  18       11.21       -0.62     12.82 o
  -5   2  18       54.74       97.40     17.46 o
  -4   2  18       16.82       14.19     15.37 o
  -3   2  18      255.53      233.42     20.43 o
  -2   2  18       74.00       83.83     16.06 o
  -1   2  18      204.61      163.39     17.21 o
   0   2  18      158.02      192.42     18.27 o
   1   2  18      184.71      149.17     17.74 o
   2   2  18       68.15       81.14     28.70 o
   3   2  18      220.35      212.88     19.92 o
   4   2  18       17.41       21.18     11.22 o
   5   2  18       50.43       66.23     14.60 o
  -4   3  18       32.00       53.38     17.09 o
  -3   3  18      311.03      322.02     24.14 o
  -2   3  18       34.78       39.84     28.46 o
  -1   3  18      286.15      267.65     22.14 o
   0   3  18       14.94       25.89     16.98 o
   1   3  18      298.32      317.55     38.99 o
   2   3  18       42.01       38.32     16.19 o
   3   3  18      273.87      271.62     23.42 o
   4   3  18       34.25       26.18     11.39 o
  -4   4  18        1.92       -4.22     17.16 o
  -3   4  18      279.25      268.18     22.32 o
  -2   4  18      139.19      108.24     16.98 o
  -1   4  18      129.42      110.93     16.90 o
   0   4  18       28.31       27.41     14.71 o
   1   4  18      148.70      150.92     18.43 o
   2   4  18      122.67      107.14     16.19 o
   3   4  18      266.69      257.82     21.98 o
   4   4  18        1.48      -16.03     16.03 o
  -4   5  18       72.83       78.75     18.26 o
  -3   5  18      249.69      264.70     51.66 o
  -2   5  18      178.65      187.31     19.43 o
  -1   5  18      159.30      136.04     32.29 o
   0   5  18       18.96       -3.32     15.66 o
   1   5  18      163.25      145.80     25.11 o
   2   5  18      172.26      185.80     18.91 o
   3   5  18      210.82      205.67     20.22 o
   4   5  18       95.15      106.22     18.15 o
  -3   6  18        1.96       -0.91     18.04 o
  -2   6  18       48.95       37.21     18.42 o
  -1   6  18      108.27      123.64     19.27 o
   0   6  18        1.06      -15.51     16.00 o
   1   6  18       93.01       87.51     16.90 o
   2   6  18       44.72       32.36     17.50 o
   3   6  18        0.75      -15.70     15.70 o
  -2   7  18       42.39       40.18     17.06 o
  -1   7  18       68.52       88.43     18.72 o
   0   7  18       26.01       19.04     16.40 o
   1   7  18       83.70       83.29     17.21 o
   2   7  18       39.20       43.52     22.48 o
   0   8  18       22.22      -16.51     18.04 o
   1   0  19       33.96       57.12     21.05 o
   2   0  19       52.86       32.78     18.66 o
   3   0  19        4.41      -15.12     15.12 o
   4   0  19        0.97        5.38     15.94 o
  -4   1  19      120.63      110.88     17.77 o
  -3   1  19      155.11      137.64     20.09 o
  -2   1  19       53.32       38.95     15.32 o
  -1   1  19       90.98       80.24     17.22 o
   0   1  19      189.19      241.95     21.43 o
   1   1  19      107.72      130.13     17.50 o
   2   1  19       45.23       39.53     16.06 o
   3   1  19      138.08      143.75     18.41 o
   4   1  19      106.09      119.07     17.64 o
  -3   2  19       60.09       58.10     16.90 o
  -2   2  19      156.88      160.91     18.04 o
  -1   2  19      317.61      265.49     22.83 o
   0   2  19       56.43       52.18     16.72 o
   1   2  19      332.83      287.49     31.81 o
   2   2  19      153.28      145.46     17.89 o
   3   2  19       64.46       41.50     16.17 o
  -3   3  19        3.23       -2.89     16.40 o
  -2   3  19        9.07       15.57     21.29 o
  -1   3  19       39.33       51.84     16.54 o
   0   3  19       11.47        2.72     16.50 o
   1   3  19       40.86       40.54     17.42 o
   2   3  19        5.90        1.24     20.57 o
   3   3  19        2.65      -12.56     16.00 o
  -3   4  19       38.30       32.64     16.48 o
  -2   4  19        2.40       -6.43     16.74 o
  -1   4  19      132.19      142.38     31.57 o
   0   4  19      284.32      281.83     23.00 o
   1   4  19      118.45      152.02     18.27 o
   2   4  19        3.18       -8.41     15.32 o
   3   4  19       42.23       43.61     16.87 o
  -2   5  19        9.54        1.27     17.40 o
  -1   5  19       75.35       68.37     17.21 o
   0   5  19      102.79      102.34     18.52 o
   1   5  19       77.08       84.37     16.91 o
   2   5  19        8.05       12.68     22.96 o
  -1   6  19       24.01       -2.30     17.70 o
   0   6  19       50.95       83.90     17.93 o
   1   6  19       23.40       33.56     17.42 o
   0   0  20       28.95       26.31     22.48 o
   1   0  20      125.45      160.93     19.09 o
   2   0  20        0.06       12.69     32.05 o
  -2   1  20       22.01       49.60     17.42 o
  -1   1  20      112.74      103.85     17.55 o
   0   1  20       17.66       28.34     17.02 o
   1   1  20       92.74       58.64     17.77 o
   2   1  20       23.92       42.86     17.01 o
  -2   2  20       43.97       52.40     17.76 o
  -1   2  20       43.81       62.00     17.58 o
   0   2  20      136.50      210.02     21.58 o
   1   2  20       51.96       19.09     17.00 o
   2   2  20       49.45       55.63     16.68 o
  -2   3  20      100.82       65.06     18.27 o
  -1   3  20        1.23      -12.17     17.76 o
   0   3  20        9.91      -18.84     22.96 o
   1   3  20        1.10        7.31     27.98 o
   2   3  20       89.94      109.00     18.59 o
  -1   4  20       32.98       28.61     33.49 o
   0   4  20        2.64      -16.74     16.74 o
   1   4  20       31.32       12.80     16.56 o
 
